# Supplementary material for: Validating reference-based algorithms to determine cell-type heterogeneity in ovarian cancer DNA methylation studies
Source: Sci Rep. 2024 May 14;14:11048. doi: 10.1038/s41598-024-61857-y (PMC11094148; doi:10.1038/s41598-024-61857-y)
Supplement: Supplementary file 1 — Supplementary Information 1. [file 41598_2024_61857_MOESM1_ESM.zip]

Archive with 4 entries (4 files):
- Supplementary_Data_Biskup_et_al/~$ference_panel_contruction_MethylCIBERSORT_ABCD_markdown_Biskup_et_al.docx
- Supplementary_Data_Biskup_et_al/Normal_and_OC_ref_ABCD_Signature.txt
- Supplementary_Data_Biskup_et_al/Reference_panel_contruction_MethylCIBERSORT_ABCD_markdown_Biskup_et_al.docx
- Supplementary_Data_Biskup_et_al/Sig_norm_and_OC_ref_ABCD.RData
