# Supplementary material for: Validating reference-based algorithms to determine cell-type heterogeneity in ovarian cancer DNA methylation studies
Source: Sci Rep. 2024 May 14;14:11048. doi: 10.1038/s41598-024-61857-y (PMC11094148; doi:10.1038/s41598-024-61857-y)
Supplement: Supplementary file 1 — Supplementary Information 1. [file 41598_2024_61857_MOESM1_ESM.zip › Supplementary_Data_Biskup_et_al/Normal_and_OC_ref_ABCD_Signature.txt]

NAME	B_cell	Cancer	CD4T	CD8T	Eosino	Epi	Fib	Mono	Neutro	NK_cells
cg10206039	92.397815735614	92.2086833769973	92.2525014417665	85.9714364277656	92.3732746622523	91.183110887179	91.2778604514246	92.8622455016569	91.9382246136633	29.3910250406433
cg13354934	42.9119131429374	7.060262059037	50.8540130794411	67.5308347496339	34.1509406081642	4.57064079452282	3.73963032011912	33.9797343450376	34.960633777009	37.7866882115617
cg05387269	27.2954874801704	93.5323205394727	2.34126061496791	3.38180166949915	4.00063068822339	90.6437116926127	84.2588307928737	2.31876697940065	2.42742445327118	2.32276411917707
cg04882394	4.19089006333149	91.2456492355237	4.0436477858414	4.20770416113767	5.90352741898767	17.4820113962009	25.8329785451972	5.21604554635552	4.85305283779754	4.12962790683004
cg06943420	13.1647073932516	91.4709648184347	6.22069074147756	4.58745263818734	3.6075503183995	3.43445940146601	3.21023725807986	5.21231959387948	5.39267016493992	4.03076335888632
cg00343906	92.2730638244272	93.5359456309025	90.9803544673672	93.8214341368362	3.09745629962154	91.978263399579	93.5277444697713	12.9086521618715	3.52613543982482	92.1795744227885
cg03001333	95.8390710179953	94.9329585212771	96.3269765626527	95.9622326255303	97.0839154441181	89.9541378919911	19.0663950824301	95.6293895097814	95.7726447451384	95.2816037765146
cg26930596	94.0615716079884	93.0610599034564	93.1186624197829	94.3892918666074	3.68692805097515	92.4210094680175	90.2882128561188	24.3523950682618	3.85677594056653	93.2150648037268
cg16395997	92.765330193364	90.8064565231275	92.8053565117494	92.3638857839942	20.948616403549	90.75841537259	92.4788340296036	88.5665758775629	45.0408495848724	92.4044609719068
cg00702417	9.13129050085499	92.3179626116286	5.42826510280751	4.56194597335515	5.08430260813992	93.7642805784234	85.7760405895736	3.55978562375278	3.74211170956395	5.87856390908852
cg00081799	95.7162757877986	94.7450467728877	95.8626172710438	95.8006063533731	96.0180882520784	92.5455044415873	13.8179259887285	95.5020061971766	95.7190143020901	95.9829751251416
cg16170708	93.4652712891989	91.6819399407867	93.2191737206663	93.1897862043504	92.7632823782829	89.382096794836	34.3937678526296	93.0521588827161	93.0312484885754	92.5343639442744
cg04500986	77.3510191515069	86.5054771842485	20.142732488007	23.4893340186536	69.6649487379627	83.6226396010577	78.7521511280776	74.1743342638118	73.5546100582873	42.1737012979495
cg26056577	87.0186179551563	89.0033651380986	34.7513762153882	49.7180452248377	88.3900871760453	89.0922768622194	88.5193092837053	86.5209698096753	86.4962751239361	74.9575665934094
cg11978441	85.5233173632108	92.8193312018795	79.1644936163537	63.4539048601537	85.6882485133646	91.4640958643108	93.7996849657592	91.8606988474009	91.9446581926159	4.02779290943805
cg11283860	90.8451359682454	90.3875557429469	85.5439601657158	91.038085518564	13.8533341198413	91.5160139189759	91.3986240674245	26.4396472469523	6.47329454760352	89.4490724690327
cg13785123	96.1833374782508	95.1586905150555	95.879391420026	96.2147160446559	89.7915772611125	94.8771650115945	96.6347915558683	86.3561483260554	11.1872313047586	95.9319983677484
cg01002223	95.2191113296384	93.9274247415062	86.8700777905996	50.9695800296227	95.9201283864049	95.1110706123733	94.2750201221434	95.0372546771796	94.9281044707129	93.6869538396555
cg20700740	97.80181584987	97.9574701651949	95.4816379163938	97.5436860498325	83.8818495282981	97.5735698248258	98.1316118154476	51.3658842530674	4.70850788961066	97.6329732736622
cg21164509	2.04646420945339	95.0929331100514	1.9568593854836	1.9540318342738	1.98032504532194	91.6538239228202	88.7232255694522	2.06321845699318	1.90622622758461	2.06014118173278
cg07970040	95.4404986878094	95.743078787372	16.5854257633074	21.5574488883123	96.0404083273308	96.6638012573885	95.3949550159379	96.0343600980908	96.4971998605968	69.2904903453841
cg04340595	92.5926018029198	96.2285241833269	10.2842700499311	22.2893863172032	94.1836120138413	96.753570546053	93.4086836838066	96.1238284660506	95.8064076243425	51.491683668205
cg19092837	90.6939726561575	11.1074007671375	90.7649994206812	91.8994028600067	39.4422548384017	7.58311407898516	6.63162390286594	27.3307920960973	11.2016253348239	89.9452327772195
cg05599723	89.2503701872078	91.5696150239091	89.8325450951897	94.0590053421691	56.4400561571174	91.9625983245216	91.7653403856528	8.94322913960616	7.13464357683822	90.7871187144831
cg17078656	95.1050470040543	94.0598044094271	94.58190180975	95.0120661155159	95.2103694924045	94.1552855456745	94.3957529370043	74.9223940854014	94.4004542411054	94.5309325089412
cg20611680	10.6070366640664	95.1602606630396	7.88563578439053	11.5662073921483	4.05785011556628	4.43514962970683	4.37528274790471	4.20390999494272	3.22772235125042	4.32942720889526
cg23013029	4.94460757883619	93.3908208050547	12.5564923724086	8.83200331076459	5.63716927924585	94.3459835761228	93.4267347927183	4.52990045659775	4.4079317897542	7.62403539605723
cg17418387	76.2020189147827	92.8101823095666	91.771932897959	85.776910483301	24.676115324913	88.4867177761782	89.28216838221	80.5524825745636	54.0567770634029	30.5103185185339
cg24394336	66.5110526475551	87.9985793687476	84.5223616905266	84.9295193379326	89.7179737659251	86.7683325629207	84.4052886766336	12.1697958201337	76.7528923535947	85.3405433702526
cg26227957	90.0937615916225	88.7587449779973	90.6342754000211	89.8981612864292	53.7275398349676	88.636213527427	87.7059982522007	89.3865451277919	38.3836454901807	89.7331577670625
cg22396755	5.24026855763564	97.0157077571653	3.29209972022273	3.92011597599031	2.56874742897109	2.22998395676719	3.13879747150135	2.45227354331074	2.64154766533705	3.03721839302936
cg15467646	1.88133458232771	97.3904978106848	1.78823566036704	2.01940029567705	1.79796627337975	2.03244061617972	2.70061659162792	1.90542826651961	1.82717561053765	1.86361446938932
cg21696012	92.9379699067499	92.1180334712946	91.8103598175893	92.8879619128582	56.0814209771376	90.3496833840212	76.856019606772	4.92804476980024	8.2760598232865	91.5545572250179
cg07236781	79.8778840937438	97.564026542498	88.4671991457521	37.6112099721919	98.4387305506381	97.1257149156461	97.9854791060812	98.3191155643482	98.2530693401518	45.8634326351604
cg21004490	4.57341026473729	84.8988072896424	4.61278747124947	4.25552910718042	4.8597973084675	80.3501620417763	80.2544948707967	4.82799689118703	4.86040480548011	4.29919020308337
cg20651453	12.6837244989067	7.18616242750374	27.3541768991603	46.5082702433892	12.1027450590034	5.85759207810295	5.50449092138877	6.36057952863756	7.01024839939296	40.6525653023925
cg11254522	71.5741546519649	89.8001831717866	79.1334955216006	60.1208612211729	43.9982962908891	88.7331974886933	84.40714031463	44.6667824760533	39.6874142105977	15.3551063816223
cg11176159	2.15250927350019	92.3751675882399	1.74928710290046	1.82222709368824	2.53302215344029	87.9591057687351	85.2311040289409	2.05919506536025	1.83727463808602	1.686158512218
cg00261690	93.7927010862526	93.2943560051897	92.4549729697167	94.2801894705551	14.1098052926322	93.8917537566301	93.5208391251932	20.00451709456	10.3085949761283	93.4668468499638
cg24459792	4.10200742964058	92.2449892741973	4.64704425641571	6.74785975909259	3.52187339770876	93.5709738255018	92.3770705093478	2.82973126308092	2.48438288630493	5.48431173690878
cg12297231	91.4223770632435	92.3130716119983	21.2714632098652	75.6805581476868	86.1119350430602	92.0912637410027	90.8648427365298	91.0973347177505	91.8254096128559	66.8829381858959
cg07222861	3.9773304898742	93.4372536863413	3.37561664280136	3.32068495316065	4.1374623840544	92.0630888770167	92.6026105914384	3.43258468670238	3.84396533141672	5.02782184731615
cg11683242	71.6234954945828	93.2144197850293	26.369039027476	13.094312561639	94.6089847155675	94.3695377583355	94.4273854666618	93.852590401395	94.4621824588624	37.2092707970427
cg13254203	90.056999105468	89.4068074498027	88.0056726746576	84.157390787201	90.8156630372418	90.4394974850673	84.7047969090284	90.1756463630136	90.6331408223223	25.7147462450095
cg12038696	1.90713492345208	93.0200467789256	1.91188008902485	1.90185753287667	2.29088385397223	25.278818484813	34.7530397720517	2.09022738382813	2.08418046985059	1.98850933925534
cg20144984	75.8120586647227	6.11281050960366	73.58269339439	70.0262934201275	78.802270734741	3.45644713828418	3.2824497372713	78.3859596072111	79.633032136771	74.1002653746105
cg08876103	31.4212203386838	4.7287742339872	65.2398340026343	68.6417945478766	31.3588495031473	2.90105565456808	3.45653781278406	29.5008395736395	32.4807650314392	50.9711767547089
cg07033722	95.6189021893582	95.0687603824592	94.67039604364	95.4826623925713	5.21236280976696	95.6133864029995	95.8022013591527	18.7418333914428	3.55310237948877	95.0447151990438
cg15482882	7.72374696799422	4.35077217325734	39.0974448459869	44.9594813133805	4.29435633247745	3.14620086876605	3.01398089358847	4.19843756168893	3.71822567156281	13.4749615696739
cg19637387	9.53606046203667	5.87196841089678	31.2910146396294	35.564549875435	6.23736891860406	4.58339602899005	4.45765610461941	5.89034393868192	4.83427796270716	12.1895644148074
cg27232866	2.94571135656805	96.890922057442	2.23479244918159	2.45990156056599	2.5713517827693	3.76283475951101	3.07834720956637	2.43677032295189	2.51019586665824	2.28840689869156
cg09856274	57.7233480362593	91.3677079764924	90.515181315013	93.2153624565431	92.7355414807768	90.2127625981192	66.9102987726781	8.04019300983607	91.9791657466231	90.652185446429
cg13099139	92.9494088744468	92.478698027039	93.3415978572384	93.249272973889	93.8425957917525	61.167329984475	27.1963595011824	94.1148930366235	93.3484389399262	94.0537079886485
cg21407196	90.1394812271379	89.1650434359577	29.4299161046669	28.2989622373779	85.2370731569118	70.4246168554892	63.9217483445564	90.1441038049684	87.926559869096	83.0757701575865
cg01440934	91.1027696688097	90.6753844155462	90.2272130825556	91.7631087768357	7.17411166601558	92.2808381351242	91.798821461806	8.56242298336458	7.71437732052655	89.3903332563464
cg00317626	94.3713126005571	92.3676874325004	94.4125582690712	94.5899476072615	92.5537968319902	55.5377836269276	20.7467901285662	93.2350464888101	92.559537974959	94.0383329174081
cg18758987	73.0886662322586	5.73455388343131	72.9816719634733	69.3067898830908	87.2502449323908	3.82927019434226	3.54485269619584	86.7245410443549	87.7605415446258	83.2588077987288
cg23049458	10.9032506935789	97.0676685546746	7.46518804486692	9.87090645223477	4.13405802389963	3.44796395507426	2.93111531006837	4.55903776590171	4.27775824794133	5.00009190465917
cg25339566	6.36322930184608	96.9985521573821	3.06250020958157	6.43933891119183	1.96672078110085	2.25056265776797	2.57438143065406	2.13205285044843	2.11915121761733	2.55972210216504
cg03749697	90.1728627457093	86.6717774556019	90.5467606356983	90.0067227532821	90.8779579747307	82.8031754792208	16.352948733019	90.5039567747389	91.3493053483583	90.3302814299395
cg17322118	92.9419165318451	92.3696911132205	92.6645934879017	92.8541063161388	87.7421666151411	90.6647988193328	90.9067499512704	89.2528719338961	30.8795193134529	92.6807282141626
cg11750851	68.2830228848054	4.95135499308023	69.5927007891578	71.8881413707877	56.6680251127341	3.01524190840768	3.29501450426688	60.9671745849033	61.1784859178503	64.862915758747
cg18027683	75.7369109597937	5.66077682609913	73.4920104773318	74.1169860135942	72.2578196015651	4.07872285275984	3.15482541356803	72.6886527387089	74.7233154658202	73.3701466545939
cg05888175	45.7108650798336	95.689798310974	40.1437000274041	45.9213263910693	34.7060106006989	21.2563932913185	34.6067364789529	35.3509613250524	34.4481220600848	40.2009832408491
cg00644823	21.36016485715	90.8802806609095	16.4400043912627	23.0585580960721	10.9811904536641	16.9391630923152	29.5597587720491	9.91168762718416	9.88176920309915	14.4078344145119
cg00503383	8.83963503804622	98.4000034663802	2.60939520350323	6.8936797944182	1.64268220027208	3.56249584938469	15.5475061829497	1.79131199370018	1.8113633367471	2.4273919734282
cg18235734	18.996487965342	98.2223806056012	3.60848425337772	6.94628365344133	1.9125974926841	3.99707641535431	9.6108987701784	2.0259274278103	1.84286716819233	2.55563343635561
cg04079215	78.2037161419029	89.3320059303975	75.2620669548604	75.5447055113404	62.9629865799493	88.938062868861	90.6313006818561	50.8370571837539	15.058496373414	69.3105074333125
cg16307793	91.9206998637677	91.91502689239	91.8170593916581	91.7627313125112	83.2108994723978	93.2654033299729	91.7901332563574	75.6543581278232	56.7206916621832	92.0421988744563
cg22694271	66.0994624720265	92.9318958220144	86.5314538386877	88.2062430147478	5.17889709250043	92.6611927865335	93.7179797690097	3.6459586562276	3.20077366171804	74.9006750861709
cg19269039	86.9797836406113	91.5405798790727	2.9397460206989	2.90333301281226	81.0743117146661	91.8428485251375	90.9232956923841	6.46968789532204	37.7389121534252	4.22586115299435
cg20317872	90.1330485788709	93.4712628766848	4.4421475289065	3.18086733215741	91.6177017502951	94.2826961886439	94.1589582887645	30.2732094036426	64.2103833142098	7.20841287399327
cg10376161	5.1746307316301	89.7194203518399	88.5879979002381	91.3229936453932	3.28004485749444	89.2735307588147	89.363440630066	3.09862233149931	4.39928464131192	82.5738433069802
cg26875637	70.1779080720094	7.02923424244327	67.6380075909386	71.9964826150387	61.8610088645978	4.83498167271062	5.96105569280909	71.0719324557248	65.1135776236912	69.5700241813751
cg18081760	61.8731656545808	92.5257377522127	23.8172207425189	7.69065304381135	7.06626841623849	93.3414508704112	91.585998194959	5.17636873912131	3.32311696528517	8.23453002011927
cg17253459	92.3348892979605	89.0504028444861	91.754749405481	91.0061508473774	92.973060919519	79.2443400949612	19.5961316883223	92.3648350189217	91.9491462468227	90.2492422647499
cg26118759	8.88681763828615	94.308579074145	24.4779666289465	12.4478570070961	2.56189362064955	94.1054840669577	94.5899297835213	2.71003360978652	2.34203863714818	2.47544081032698
cg14027204	86.7127194611888	89.5156523669384	23.5260757731022	47.3124451831204	62.5873403520914	85.4601088007845	84.0308649730283	86.0888871482335	77.4573825367754	73.3138018987288
cg17042439	91.9205903440378	93.6538175583034	16.0528351902022	34.1155693065809	47.6022696632389	92.7617469914968	93.4601354736868	83.5766654048988	65.5034201815205	66.5261985404278
cg16577665	90.5832049695533	89.2360307865017	90.18584552782	89.7888693588151	90.1085546639228	87.2526659823432	12.5719077723012	90.5874696623316	90.0694868460766	89.7099792554713
cg06214853	91.7814373208138	88.0973226847304	92.1008260433371	75.0758942450946	93.1528417548033	87.8363326666865	90.3880876518908	92.3406174468964	92.3450932408965	35.5872256822851
cg00177203	94.6921234122781	93.5842853588354	93.9914571893707	94.950451069982	94.2092299433311	94.7974914845216	94.0723721758414	47.5300522046854	92.0822226440742	94.1020193138545
cg00777271	71.1586469807513	15.2926417083558	79.7477612255259	75.2704375426314	67.2591068434846	11.0609948046547	9.17291443146391	73.4605619603255	75.3425397057514	73.9876148371727
cg24620905	81.8263398432482	7.59261652392385	90.2552875875367	89.6640940738898	74.7184866580294	5.21754860236375	4.60260855935296	73.7101384091665	75.5376923992678	84.6223729004384
cg16348820	87.5357682733839	8.47179894789553	88.0678132586975	88.5393839641347	89.9414508632565	5.82819353367645	6.53901267604984	88.4148749552479	89.954290754538	89.0490667970405
cg11946165	93.0647098918216	92.9057958642801	92.7954033177481	92.6613641692553	91.4107100120046	91.5497250572232	13.231746022336	92.742085306374	92.6156380057592	92.6841973070449
cg23612220	6.46920046827013	92.6526554324275	3.64781161177827	4.7664686179397	4.08987620776313	93.23453604202	93.0396504215151	3.78588444984206	3.22696796964003	5.1131367691588
cg01903374	4.04468343596103	92.1000799714715	3.94018308343234	4.13914457313097	4.96440767201942	90.2941891561138	90.0366105796734	4.19504897689769	4.00745879162987	3.95331328791589
cg25306932	44.4563470952932	90.9075835021651	71.8206285544688	87.6181649562584	74.528031563086	85.4839730568607	85.7570972015436	13.4653181573446	65.2479337962326	86.0470889493148
cg15690542	56.8241268140475	8.78597807057452	31.387160458786	39.6333343518735	83.8037210598306	7.15963250336267	6.20766211885018	75.4240918700107	82.6284680109796	62.166336071353
cg03984502	93.1309498972266	91.7263653814807	78.2931866885618	47.1252382314217	93.5341225566289	91.4746725662133	87.1287360878931	92.8270311690012	91.8219737630257	87.9244013914134
cg26336059	7.66986793391545	4.78702397312005	58.1504627525671	49.9568059843544	3.82192066004761	2.61662831190487	2.70749271804458	3.0805163818193	2.51419574262993	38.9384241854422
cg21262032	88.7175246322404	89.3459067617061	32.4566921336766	63.9594972520136	77.7824421613983	90.0365334198533	90.5520512258865	76.7460524304993	73.5297630935333	64.9619443614457
cg22505006	90.8671022690452	92.6935226708317	7.92371955326089	89.3522698320318	46.3788981682319	42.6824277466274	77.2711135794243	25.9645735154357	28.5095794678213	84.7807200620913
cg01554474	49.6834392413308	4.8377377502499	26.1002385089887	41.047612764842	20.6076458730965	3.81016919107986	3.67897287637587	25.745864538652	25.8642506131448	45.3615691473464
cg01588592	78.3135202049743	88.4789435004734	77.9498497231375	84.7923410766286	68.7320969842805	88.3922362416226	85.9254202176298	31.2221696353749	64.0785665962989	77.5314115414218
cg16374333	92.515226110843	91.9646358365546	11.0199384729879	6.57090947874138	69.0164827180245	93.9605992073589	93.0946513666424	91.9617995833194	91.7023677683223	13.3418866887784
cg08640619	93.8690203133902	4.84347855256212	94.1768247187572	93.7264247120128	94.4858572775037	3.27743031898397	3.5073372361827	94.262301688367	94.3778029517061	93.4722798024096
cg19707735	82.0430452643825	12.5778053993197	83.1546809828817	82.7548519334039	80.2361132050018	8.91398440806256	7.75422181371692	81.6050345681151	82.8075851626636	82.9363191618891
cg08247612	92.3222616883952	90.9566297494045	92.5693130923391	93.4998220957666	92.6309498987195	80.6267513727709	32.9543124899842	92.4734390468839	92.599049720946	92.2942655803777
cg17013990	20.5126065704265	93.6626012020416	80.7827730569999	89.430633917496	5.64130486543766	93.3721218572308	92.0997871333571	6.27238151032714	5.32991559721372	80.5097132586684
cg20609803	92.6844120780417	93.3751003329163	90.8250080370622	94.648990656904	4.51036972228373	93.7683820321503	92.0104917592505	5.38377632652585	5.15985201047192	93.3050111748429
cg15518113	45.1337943553489	94.4674198497974	92.5362649522173	70.8792257691011	95.7177186057659	93.2217351998163	92.49162322102	95.2998379814715	95.3157422188691	9.66297424460982
cg09032544	97.8834439208584	97.4528115610228	15.3996448999745	2.58721989214393	98.5846978740127	98.3334860624461	97.5824207828036	98.1790978827439	98.2803011357285	11.4630733181161
cg25765104	2.85785705587024	91.8552114858989	2.83230173358233	2.82241188942997	2.93963114192952	93.3039153425517	92.0778390035241	3.07394041184807	2.92078269218662	2.91134998430831
cg21266845	94.7738194010282	93.7937096814455	94.7505071478663	94.6993701638748	94.671999659257	93.911684488355	5.58104736948644	94.4217568161755	95.0940291541819	94.5395277899612
cg14028598	95.204935616519	94.6347211653094	94.8482118856394	95.3979321114434	61.6846731016832	95.0010564039225	95.1789636638235	48.0164004407787	7.0836486068159	94.7686133009155
cg00501765	90.6713862348895	88.6020049559179	90.7131197463054	90.9956093545849	6.38410912493334	90.1985659492927	89.9377087356769	87.2285993374943	9.66195757504963	89.8641659512393
cg06983746	85.4131490651915	86.4410472890506	10.4691124383542	9.13452279288645	88.5768149920548	86.587600685808	86.0733484503374	87.0704417521796	87.7621432612431	6.08740674598323
cg15729230	97.0350980386548	96.8548518921368	76.2321415914973	62.2370699234353	97.4941372973979	97.5510363958795	97.3329506236399	96.8861073943166	96.7995993617694	7.17140543162506
cg00045114	37.1806527249626	90.4963823824715	58.8090853803944	11.4366914315362	65.685837872081	91.9905850439846	88.0382249712698	42.2006276860739	52.4065154741047	6.44088349706249
cg03945538	46.3549631813298	10.897384849631	83.7329959745642	87.6151136906794	21.2344666044061	5.66389538131084	7.51739955005543	16.7591624005323	15.3011116467187	76.2452076727885
cg24448340	8.43242538608757	92.3493403488315	91.8429756266827	93.9100521471338	3.57555657085011	92.6962614935814	94.0326700947442	4.23735659683667	3.2200454712662	91.900659980866
cg18278694	83.8283793106001	92.1552581245804	87.5130467099758	91.6709161593404	6.0410366670821	89.3939896117916	86.350466569528	8.17864667785604	8.22276739544968	86.9459536656937
cg03396826	92.3199064156187	94.5994311565935	84.8010680210916	50.2769705560441	14.6933715392158	95.1154120367004	94.3297540784639	76.3791088471534	30.3363295934573	6.88593225049091
cg25727853	7.14620724209867	92.1849689101816	81.0122354057448	87.2820165913348	11.1519123282361	92.2425991914018	93.2802011640297	8.03620188723794	25.5252211830512	52.2524648244154
cg24250374	93.9916942824436	93.4246957914119	92.7721762222643	92.7596735889049	93.3289087227028	93.1546288807977	48.5789762468076	92.9382767398339	93.4827178576908	93.6755791222549
cg12141056	82.5743169036594	89.1417960706867	20.6419770747635	14.1144595190379	86.997035988893	89.1138962583538	89.8071772050953	89.0620255054118	89.8131633235059	10.9110838128934
cg06804334	93.2264540111117	91.1474937205315	92.1870007910272	91.7120018183415	93.5572580767299	92.0177100891582	18.4992514413748	91.6907301466973	93.2172186735857	91.6832699297735
cg09372617	88.6713975193198	93.1876710354547	64.9482348419258	27.1314835851972	86.0442935821416	95.0062857127141	93.8366946641862	91.8256713814925	92.2085726512247	12.6445655992318
cg18384097	7.51562832010451	91.4059704680749	6.14653282359956	6.05270023391657	7.12823315913488	92.4423060118048	92.9406312961007	7.45450825635795	6.54903042175919	6.69156671858512
cg06958535	58.4008151459012	93.3788787046726	11.9291961569593	6.41965780907983	55.5840014307142	92.9684446808959	94.3674583005078	92.2700665685908	86.6020213363253	33.8469679863768
cg18851795	75.2770323962228	92.1160438090461	95.6121806146569	95.7366276766333	94.5856502414724	84.8054498552807	26.4618208583988	95.7506416905142	95.4026460086595	96.1665860791058
cg15520845	90.9889212795238	92.0824028708189	90.0754834342901	90.6652498155713	47.4706496635387	92.3185001779905	89.0064553718159	88.2129704820609	14.694522186314	91.0870730025044
cg24141516	86.5524646738301	93.3809215090371	21.5489490392949	21.8726368014788	95.0518328278172	92.2916756435467	88.1854124661243	94.2060817549761	93.791681730205	38.3635863391607
cg17744604	10.7600969003105	91.6995919354539	86.10065637755	72.9884069875086	6.29652857543993	92.8544280611664	89.9001783990167	4.84141280781273	5.60270913842807	69.6712761422978
cg01081168	92.6956280608226	91.8884518154724	92.1226984248208	91.6190825546563	91.2364911022365	47.6971019150526	18.9133267207147	91.6057985699295	92.5310018132521	92.2267695843071
cg21400549	52.3689686393545	92.1570436187388	89.9219609404412	71.3601943380771	3.81205077208499	92.8070425183964	93.4127684881383	5.11073570720777	8.37307447625325	4.56889880532986
cg10585941	77.0767370356115	92.4741661195719	54.5348468276996	11.8758081861517	74.5626449548856	89.5848333245521	93.0751081334014	74.4373887152591	64.9807305259496	3.71834723956493
cg13916421	75.7360569139596	6.40575567644847	77.5111719693813	72.4142745325458	85.1714668189772	4.56055840153413	24.4835908904709	85.9378545091695	84.7266157902034	80.7979105184545
cg21402096	86.1191554815099	9.62056330388564	85.6464204503496	83.9534302820343	91.3293378066888	3.94498452513622	4.79190498864476	90.0749612108908	89.9261612324031	88.6906218661748
cg17814814	83.715067997763	8.28405749557854	83.4796155780956	86.3654871769151	61.5289761300956	4.56367561497097	4.17297524815099	51.191306707508	61.1291417929985	84.458210936325
cg21524899	68.8467592416058	9.44481924414139	78.9566281921931	77.9645207442787	69.806270987325	7.08694663693967	7.46595528473045	71.5931668481618	71.0814474367442	77.7173841181498
cg24043628	54.0006877590448	10.975739739718	78.1999175043749	76.027189292932	37.5983588036854	3.27812058563275	5.7153317790232	37.3220959572737	38.224928210133	54.2372850570445
cg03890680	82.9803126614941	7.27108839266078	87.4675237494321	86.9676979589548	70.7735115798444	10.5049781174534	12.9118062711498	72.0535865984791	75.4086760163606	86.5538594614762
cg02889973	57.2215661004177	92.1309808084638	86.2679332662284	89.5186210362015	3.35848483619052	93.0211394773549	91.6202969607569	3.93376796289542	3.335238455434	85.3206843767747
cg17855595	66.5847862213211	87.5692201795019	43.2728278455998	7.74232868518749	43.9160686070325	87.7504191249082	86.6321855808887	64.2309601660815	41.0859947863583	4.95624746294439
cg19007570	94.0702881901032	92.8158057809011	94.3179792996802	94.0959335188665	94.037292809952	92.4888884682899	28.3379830663177	94.0436269104304	93.6433664021232	89.2069566653215
cg17494897	88.9106858761052	93.1219421483492	87.4479575376087	88.4124985096338	11.5792574965395	93.1349715378513	91.0226965103917	15.5925224358414	14.1822626298523	83.4356748378113
cg15807143	93.4298547823099	92.0412012698201	92.8985495341793	93.0469056119116	93.2506549342461	86.8593829691934	23.8530162267486	93.008564678913	92.1330091084942	92.6096294667066
cg25739938	93.9393988465966	93.1630967435553	94.1211145665487	94.0445856085096	4.92861452065178	94.0890339237636	93.9241419880241	91.4357304739009	3.92899734204922	93.5103137470835
cg26396370	91.9152262227194	92.1831360314487	91.1510962781958	90.7572702295132	79.5444730797756	87.3800271525768	85.9253615371265	85.0812024707518	11.2416450724438	90.3059773958049
cg10142874	98.0708679607402	97.3447230540316	98.0622973339055	98.0408525251972	36.7811209797694	97.8197859965505	98.0893168108025	96.5027762280718	91.2515690584677	95.5261648906702
cg24011073	91.9786436899541	92.4508972451523	92.2595240822938	90.7064506088494	3.52884217999018	93.8533205328059	91.9908366910627	11.4244413043381	5.14801550365009	9.08490883143495
cg23218363	95.1717133770026	3.32330695479169	94.1376748039999	95.0881964322819	96.2919234038936	2.0872419650967	1.89344317485377	94.9390612880682	94.210537662593	95.2812423382342
cg14067761	88.8758994352637	90.3176675369887	85.1751230851125	86.353922239465	83.1008844010988	76.6009239366995	7.93286549721011	85.5259184437622	86.0915465243044	83.9732483152732
cg22480783	2.79685387711209	97.6928355722296	2.54151935348389	4.79860180336781	2.17783339232691	14.823301423579	29.0005484534163	2.24647811466331	2.57130019871297	2.70425605230951
cg15302376	91.0289440684199	91.1313361043323	39.1193000162698	46.157018820482	86.0139502526476	90.3973995975405	86.171327239355	90.1433103615865	87.4061053827158	77.8487026695562
cg26179134	89.7104485688042	91.5752944503557	90.830386181656	91.1193661862665	21.0753690115378	91.3353516013063	91.8152426997097	42.9145596920446	57.6353536235942	88.4159190399232
cg10480329	93.6120382899839	94.1714223088957	93.459552384706	94.5462695515608	93.1762148492987	93.4985408123529	94.6546009798183	6.21661991830285	89.9650020598106	94.1176689993906
cg06254729	93.7401683412496	92.9959429928072	93.7585371035665	93.4675005549346	74.4721757452271	89.7142716381747	36.0144230282597	93.3240937443116	92.5560002871049	93.7206664275469
cg17862837	94.3004344881441	92.3171387234772	94.4446847644234	94.5213129372176	56.2240395622935	71.2177833802176	31.2594951918343	94.2991533285967	92.7442065311949	93.7521889253076
cg11535839	94.637014256836	98.3949266867541	83.1088155173199	51.6579478684582	25.5493925754923	98.8694413561085	98.975141334526	72.1817440799384	52.1735164369877	10.9721465915191
cg05538887	94.3059844739448	92.7321938522077	93.8654320117207	94.1756849183178	85.9267658936826	93.3462253744097	93.9957581350662	91.8773772931034	52.1320448506394	93.8800869484908
cg05627557	91.0484269776821	88.250762278451	91.3454976806491	91.1032472332984	2.97004977430861	84.9429765973635	84.2042131626182	73.7775228029612	3.24182577076683	90.549505217722
cg27141474	90.0883947809911	89.5323636813616	70.1709990030228	82.6007376939686	76.1857117714193	91.981798095339	88.2951723214655	6.206085640536	43.8148311267812	84.6921054536354
cg09489567	64.4053447902647	80.1657116522457	22.9854479431468	8.61943427205994	73.1701555420426	83.2776612604081	81.4290070498784	74.9639004833863	73.8976596574359	21.2887924101642
cg00259518	73.7702967586424	91.3616602908491	91.6217813435261	81.3243797930494	84.2914331249579	91.2999555480157	91.6967188545824	87.4989285572745	84.4321218554257	37.7647407755108
cg00360761	41.6824918552125	98.2105108269887	26.3142540679792	13.2708649709891	40.8085689337909	98.6303981910762	98.481285708117	7.93207039512332	7.67579694135434	3.13861452526616
cg01243072	90.6437148538887	97.9992020353864	50.2343557815846	36.543070016693	82.6155849192573	98.2334660203431	98.3295185560311	53.2970702994359	60.2004066088494	5.43325343979477
cg03075156	92.746937387602	90.37571604966	91.420616356442	90.8868500200171	93.0870155614113	79.309258431787	8.01842412295338	93.0639455827828	91.8866428167522	89.7394014763092
cg02073763	3.99978283585948	84.9921205106648	75.0007369717192	76.6110323339772	81.5699124268607	83.6387716238809	86.0605842593367	5.5515835228673	76.2960229398517	80.8808810883227
cg25550753	6.46270723197642	83.6816297815298	74.1103836039115	81.6097930814169	49.1348432491738	84.1653122515342	81.3413552896236	5.55119643146667	26.8676686160592	75.1786513354749
cg16575998	94.3666557794328	93.8798165749446	94.4938663544563	71.7075570014356	94.7443776833178	91.5144159838863	92.5125544242649	94.4861696367781	94.9761142031982	53.6021061330691
cg03820688	90.0457519737394	90.0596403390431	88.2250241534841	88.0933309269835	19.7228132375155	89.5677575005408	87.419680750368	84.4618044333962	14.4151108370013	88.6657368834992
cg17010895	91.1344349856809	91.6922692527913	90.5732092429447	91.2009641584104	11.5189479401297	91.098896867521	88.2080681641973	77.7241024734097	20.5231755190319	90.1146967272876
cg13468685	18.5866275483318	90.9908494243322	88.9050136393211	66.4931279013239	6.68477756637447	93.1087024390499	89.2729675465644	6.74214525291473	5.9278145809489	8.04692750746492
cg09948350	90.0868934339749	88.4918910641216	89.5976970838794	89.9252747100828	63.4196842083765	88.1463291530769	83.7549908068415	88.8973335368675	9.10445233324879	91.0516662084345
cg25420477	93.1809216860528	93.1516693766481	23.1112431386883	29.9677733537469	21.4614933731995	94.2648550371192	92.6676052451981	90.5626135814689	83.771775302184	46.7748794051933
cg26109510	58.0169928370427	92.2238837911881	92.1675682172452	91.2733671120959	91.9137603871973	92.0701674517226	92.6714011153088	90.1290216985401	77.8737234972866	30.6462629563594
cg10934870	89.8268918088715	90.4035488293144	87.9555503706629	88.8203872684817	86.6930633260198	91.3115573351029	76.6506967942033	86.8439784125146	8.41571166233518	90.2264596996111
cg24803346	78.0394622647845	90.9847405014301	67.2711344920989	77.9467828885359	80.0773645722676	88.6061687824227	91.3902650309896	26.3222957762588	82.0089370196615	76.5096105492175
cg06721411	55.7530094381111	93.5025491821117	91.0058191176447	94.5047221517685	54.7557450533168	93.5583226950876	89.2021152383679	7.81116976111449	47.4917476729588	92.8157770279659
cg27049094	92.5363181559654	93.3397207422591	10.1326062246593	26.1115757424927	7.84023075543279	92.4806272911702	93.9426510335777	67.9185459838709	42.9141577898801	46.1265035623587
cg05242065	90.2302152906711	89.119673768485	81.5326694520552	92.0685020979179	91.5189737449335	77.50805212049	80.4331405236984	10.4383591302967	87.9752807682669	92.7491610466518
cg00027232	90.8191759419111	89.4492757030709	88.7702267603825	90.2844423932545	73.0939292718633	88.3210908945223	89.7742477174433	49.9102103453923	12.5012801037709	88.8964376109952
cg10628126	90.5790728896983	92.2380509340069	84.9318217569016	70.0643782751559	94.620148923187	92.235889542071	91.0516852970031	83.1918468772937	93.7796241062418	9.79548728399704
cg18310515	91.1157995691475	88.6410481922472	84.9887025529976	57.7507173107108	92.4811797688852	89.5489136627881	86.8156532785445	92.1331654709193	92.1808621629433	6.64096548716678
cg09273112	93.0066457871623	92.6178912474911	92.444918928366	92.1810524101711	47.937461525754	93.5366683365299	87.7238334953518	83.3947037819327	19.5181479206303	92.7941676721408
cg00219921	93.8522824257074	93.7756248549717	86.4889243495743	14.3609150214959	93.7399003955707	93.3392542427879	93.4402504953242	92.9536241009645	93.3930491391683	91.8141190187549
cg26057751	35.0775248393725	94.3503451020255	45.2898324135821	21.1340040912048	24.9737806255996	10.9986525779025	8.99161028355051	25.2414975408033	26.1158337188417	40.6005135538814
cg21648425	71.8787522002485	70.3682406415315	70.6337468240861	28.7271837923034	68.9111524274243	76.0840890704824	71.8967413286573	72.611625416842	71.0850652146631	61.6208664110817
cg25939861	90.6082852948711	83.9009756520274	86.2710146314823	10.0973754626781	93.0502376119171	86.7711763424345	64.5438013097195	90.268963852182	91.7671875617355	65.3214829311547
cg18857618	90.8221766615997	78.9206516734405	85.857038674676	33.5270149102307	92.1138951890503	63.2387650975823	72.3657046223334	92.7568510705986	92.0713194373299	90.4974014386317
cg04329870	88.5945164810337	80.0254784466541	86.714069330015	29.2596279365022	89.6951104694805	77.7376154157425	68.5012809325683	90.3725515464563	90.3990167768762	87.5755993313213
cg25522181	90.0699378834858	89.9255726489533	77.5534437767218	53.5596374778446	91.5686714803711	89.3419490562971	88.6432418870371	90.7170400404682	88.3365289778195	24.0127192361146
cg09014716	92.0235336695779	90.943619531695	92.7216402581148	92.6607503118302	93.2096363476866	87.9828392348998	32.2428821055401	92.5780051399602	93.2256704904405	92.6262200996241
cg12927730	75.9152397900837	93.1040976190447	16.6766002149893	11.8034773055895	52.9626404622658	93.2785360053076	91.1629281675945	67.0051391362307	62.3962166777278	9.03522916362518
cg23882186	95.5482989919491	94.9167570716038	50.555409911698	23.1597616293309	93.0675652750128	95.1898051153683	95.515162497085	95.4061220311257	95.5719160857724	4.78459967029896
cg11555067	61.8917925130274	94.0194495446405	21.5810346474587	7.21241191441327	13.9055564098442	95.0259309084109	92.6005556188581	52.7311405582677	24.3692538071909	4.51808903246149
cg19043574	24.6032345818539	89.1694352159468	21.800157198063	27.3498040718275	5.83430146441295	3.64957907006656	4.22293377977241	6.25231763254382	5.3024121470859	10.6019259905822
cg16308841	88.6471701215316	87.6374930048934	53.9126567347175	21.4296110546577	80.2070299543047	87.4250206746728	83.5560020055067	84.5169905579073	80.9067786420818	46.4697660393161
cg00705730	93.6653108417986	93.1879368342558	92.8705210507252	92.9680269385449	5.28947571208662	79.3109716811157	89.3600311819725	90.6826671752023	4.31632654497103	93.4102658499088
cg20995188	86.4314224639229	92.4272020038902	16.6621040256588	15.186961321527	90.8121074408613	85.0766910482192	87.6476630100558	91.2923155312033	90.0183672566101	53.1106308852546
cg00118342	11.4323325119943	94.4811929433397	3.55071231654183	4.21838702972342	5.09581726231903	94.5826162950159	89.6494817392555	4.19268671566194	3.98094860351399	3.4004603624557
cg25570328	92.7175961148563	91.4909020066352	89.8029172830349	92.5405296380713	46.5414531096787	92.9155951211662	89.2358245785782	38.8583604586095	36.9845696592015	91.3762464039671
cg01154505	82.4261661256913	98.0187972282072	29.7117148051734	78.2792087337489	98.397805794702	98.1204187457771	97.8754163864657	98.1606651624229	98.331972930278	98.1611300824056
cg24475517	91.4696420344638	93.2827930388818	92.8138478061144	94.2173372114139	9.8200777879548	92.3201707616075	86.4963032319772	5.44067375760677	4.70416414822876	87.9428097431723
cg21470541	93.078993150429	94.3641638397233	94.4835101048256	94.6621601782513	81.5676854776547	93.7132798848234	94.6247188208994	90.8636314872133	48.7372940323692	93.946414906279
cg14306819	81.3907281252208	92.1733963474274	90.7006645528092	93.0531415621971	5.158588959273	90.8100534914283	93.3556403858058	5.96554990053816	5.67491529026308	89.8378360909979
cg16702362	70.6546222717941	87.9815014242669	85.4265016501718	85.9432909356039	82.6856838409609	88.3849379197111	86.0205135501862	44.2038706540336	22.9271942719539	86.0087493707371
cg20949306	97.6678445621847	97.0427396500466	97.4364302739851	91.725897773035	97.4778289351059	97.7498068902709	97.5230068698319	97.3658817577487	97.5735378679195	61.8271915739814
cg14660163	94.5831356933094	92.7750282553461	95.0950926660048	95.2424615631229	95.4772909339175	90.6959773575002	12.9086434895769	95.0158168192118	95.2916909934336	94.9902722592774
cg27404023	7.18573916725177	94.4047101047869	5.91487838519671	9.00759509629566	4.14886236042354	8.36576894718558	5.59851134501416	3.28545321458552	3.48211406878607	4.68107190340541
cg23490396	82.7901008989161	92.2764589747659	92.2165462440913	92.0092994152723	11.5651186884008	93.8998596023761	92.7099482805054	86.573044988163	67.7467599318645	89.855956228832
cg16350446	59.6816491914748	92.4953713456767	79.6519440053955	87.7968972280627	6.43576489680595	93.5134502055396	91.7373066339113	6.12753474967225	4.74987649417923	61.2953504800126
cg24218626	87.1784595178563	90.3599248830162	75.3381190204092	62.7575696791737	92.6995968187571	92.3103109026083	91.9072452669066	91.0681726058165	91.6029940487722	11.2691372351388
cg15609237	65.979058221556	97.8366399276105	97.1708490466566	97.9405055694874	11.713758066415	98.4926923102514	98.331660763951	83.6964066198849	21.8166602056958	96.7218008369094
cg04144521	78.9880513976415	93.8494789066049	79.3258722662139	68.4503599932022	5.33933534156833	91.276838530443	92.760375135047	6.2684521704423	12.7205888080892	87.9728801837558
cg26742320	94.2520356760318	94.0449287660296	93.5590324135457	94.1089154879452	69.2194694393249	94.7810875327611	93.9578865578526	83.148821810195	38.1932508560516	93.7665089592694
cg00790126	93.0149869770858	89.1734781044832	91.8141536987694	90.9362953292304	92.7213861771812	71.9863684039277	12.5857856843909	92.5442170668596	92.1220703926244	90.8210027101218
cg07930752	86.7110078110902	87.1539235614353	28.1500373747422	62.2907308232218	89.2826468162145	85.9708880074292	87.5762820527346	89.3545652589714	87.979504860205	87.2348461213514
cg15344028	86.2158910949914	92.1807383865015	11.173883050876	9.58529923568945	80.8160326078087	92.2315996976782	88.5080622992122	81.9184659190683	78.3029682692236	11.4526740653949
cg22399133	7.92651041200137	97.6759727634856	4.72677626515333	5.67465570643823	2.85225986211831	4.63687711016999	4.13833033046038	3.71060267177304	3.62690742648306	4.61303859252908
cg17875657	90.3353683281888	8.28767844436827	85.8638521922155	81.8104094392317	91.5682456734518	4.73698998241768	5.77718972250144	92.5399610139876	91.6295437769343	90.0620122805555
cg15724534	93.5859272396704	93.2605339130639	93.5597260090985	93.6571451043731	5.61889041132873	94.0408696773504	93.0410745638383	91.5681108562785	11.1999246612961	93.4883660481368
cg09977847	51.2649156394408	91.9660326704275	38.3324478827248	56.9333470279862	88.422493760974	91.0884699113497	90.2781094279975	4.33867751368869	65.3781619890638	78.1001321764583
cg12884009	93.0497076852118	91.909356691607	91.9282157809871	93.1503017562436	84.4542287463739	90.0229626934444	90.3124834191428	22.428865113571	42.4818645247065	92.5899902424356
cg15457217	95.5482168723889	94.4234145865063	94.8820955013104	95.6601247076967	85.578090810553	95.3135644306988	95.6027881812564	84.731075971817	22.3211175149518	95.3254485598941
cg06867755	94.4366671157317	94.3120288726077	94.9234045238286	95.4194859880775	21.6955438318565	93.9294875206055	95.930595650487	91.6015120148056	16.7358409256524	94.5459882075824
cg25451702	3.8371828198666	93.5002714229344	23.9714266777871	10.765953003739	3.47381505508515	93.4262464922909	89.7063967944845	3.23534883292551	3.34872712851995	3.48353391347673
cg22069247	89.3304814718735	89.0870720758878	90.1779867556466	82.624488049795	49.0182751938234	88.2754393976635	88.8843069265476	89.0367243272401	70.7783647946296	26.3143621630529
cg22666015	81.2530632163749	92.117852900538	90.6795655041815	92.6041816865121	38.7537789765419	93.0194254666416	89.4669001850784	5.04466077497907	4.20139353362598	91.9813001103321
cg25591888	64.0650171243747	4.67513111386778	69.8879253541374	67.7205950537737	36.3482677257258	3.45431294446324	3.09263782053861	30.5154494232213	26.2460151999162	63.5904475807244
cg08092258	33.1254966955748	91.8065091869458	72.6647961445361	88.0919146557987	87.8099534117856	92.0189160815083	92.3037277950719	6.11052318065093	74.5204686927609	84.7845011903088
cg04447362	78.2709439939982	7.6804175736201	78.4683231141425	72.7388276846156	83.1240597444524	3.90472473573818	6.29864919247633	90.3927832454178	90.3941051541672	82.0554269798802
cg25431366	92.4739604475687	91.6433590393655	91.7880829522931	91.8786107683051	89.3095028035123	80.6097906209486	38.1800459625261	89.6815055672312	87.0671669698075	87.3726376327582
cg17420028	92.8325881219723	93.3828229428197	93.3770490314168	93.4160190806534	26.4735399909044	93.6552949377394	93.3977625050682	81.7959500234046	29.1303257551743	92.8424390018705
cg17285931	96.6774322006482	96.5777667162738	96.6912159947103	97.0522602617359	42.7157609239807	97.3559558831624	97.1131447500111	86.0087531681947	33.8870632015417	96.9179593693671
cg11231069	56.2237854891797	97.9494658257167	82.4571517842817	83.7283438734145	97.340867729504	98.5260116042287	98.4718197410507	4.11782577542792	95.5617884008782	60.733330525825
cg05371791	89.9261373658838	92.6301874001628	89.0606576670084	89.6813262420533	81.2957461038686	55.59753548101	10.3580306316621	88.3871135978731	84.6641925296802	88.6770104467332
cg24539848	89.7362443845357	93.8562801253405	91.872655019146	93.1376073768614	75.5937341789362	29.689769949553	6.71238521922191	77.8734403009446	75.4124144459861	85.9431364751059
cg08276645	64.7035811194315	93.2690745934341	74.2557221354551	74.3650296155716	56.3448685075748	11.091442826641	5.70852400978045	55.498567321079	55.9026818914266	65.1226546074571
cg16909733	23.1975696999385	92.8460155701515	22.325822655831	27.1069070006636	12.8189687628021	3.3490626859278	4.29968091413298	10.86619256534	11.9753762464898	18.8895051294087
cg03743720	44.5127180853287	91.4592574830811	50.1001213416172	51.5018610813311	40.2649081261546	7.93570110396636	11.1877036816732	35.6532978549901	37.2361560846928	43.0100040118469
cg24743237	93.9336904670681	94.1140755022976	82.5558080955505	54.1127552845949	92.601459052332	94.999248574999	94.6433070256517	92.5369384443394	80.2430590434767	24.7791214624499
cg09881545	23.4356095054429	91.3705965482114	20.0312025825157	23.1762214172792	12.3852972438562	13.0560395163021	8.32517267653476	12.4155361732252	12.7755176525715	19.3679209170197
cg04695796	89.7732409251751	90.8975144753031	89.8599834423185	90.1907495571845	92.4894027360253	87.9392999288116	24.455067528064	89.4936372518403	91.0194659388565	90.5607704760989
cg27381979	39.0575403859429	7.2674047070904	43.4768914432791	41.2490646590568	51.2217296603293	9.54649109201272	5.03620389284308	49.0764395386756	48.0445240175053	46.9031181300349
cg19915997	89.8690557203109	89.7974105196466	90.923934449968	83.5525066949124	91.2660071193538	79.9442020084241	70.4667710585277	91.4940452680554	90.9409172675179	10.3406370038855
cg27274718	93.9555205152936	92.8675355293856	94.1168037543251	92.4145675070431	94.2487051331156	94.0130935891742	93.9416949090682	93.4397533986757	93.8136939628182	11.9290370149268
cg02255107	94.8170559133741	93.320357161246	52.4314898631995	72.4938536804095	94.5145961787491	93.4536549007758	94.0950986874915	94.4172836843101	93.596525264677	94.2642954066516
cg12172478	86.4415713796573	91.9911975180951	19.9198258234914	11.9973313431874	74.9330688781411	90.2296882891138	87.3602035078696	82.5480623590408	83.3858479829749	5.90042115009365
cg15540820	16.9305446539708	92.7501048822314	12.3604821467665	12.9271317842349	6.76711183863835	14.6781058002407	10.7486471351776	7.6507011599202	6.98188471982681	7.66069037001304
cg20100151	91.6554275531048	91.3460030953224	89.6285758454668	91.1347414183349	87.2708945188877	91.6575717041354	90.8178644349458	32.5472372731313	51.1655908525509	87.6126359494844
cg00381391	93.8199438113706	92.9040039835977	93.795035338796	92.8548246861772	26.8590995645751	92.2802633225174	94.2610727416159	92.5154972534343	87.7126383465873	82.1859279720572
cg15872437	92.3651045106409	89.8932287126035	88.2764927329552	91.1810943158028	76.4086843554968	89.8830966572245	90.1501321595143	11.4419037417083	65.6328542237711	91.5539850979657
cg05726118	53.6227784824494	92.9510406013868	47.281603205975	14.668124303669	56.7922531401088	81.6841793611552	90.7108210479737	72.0297166242042	49.1045284092086	3.62371120548899
cg24074783	89.9239371472767	90.9199157628287	92.6878931722893	93.1713533488008	93.5906915786277	87.5888226159011	38.6125401359796	92.7017453331401	92.8091980756681	92.2072918820816
cg00109764	69.418114576932	5.74481278333482	78.0833175373957	81.3159774781259	50.3156945669955	3.07275477110576	3.55978697230748	46.8542799099679	46.4023616393221	65.113565434504
cg08450017	95.690856132093	94.4482295636049	4.22613382004399	5.04070374301145	96.7497261111437	96.4287937591923	95.5386791745589	95.3957154558779	96.1031655268366	28.1550540686767
cg25226014	92.9238028631363	93.2618465416981	12.9270261803772	21.6333715907889	95.3100402678956	93.6765884163625	92.3504296616909	94.6383000926259	94.6642909734434	56.2832526866683
cg06585734	93.1538906234856	93.0544908495826	92.4035387233162	93.8190364177155	69.2923469698126	94.8348190633556	94.1521428913172	40.6750964925367	82.226756273576	92.9994792312405
cg16975587	14.9413243987231	96.8570429478273	12.2024818319308	16.1489277798202	6.23434427043848	3.83024269439251	5.95125637015739	3.85536633681177	3.49121215606485	4.90815869658769
cg26307117	30.1073290694226	97.5252713917683	36.7016306945235	40.7571380254463	15.0835342245605	1.90972079965572	9.16057848912467	17.7406085951809	10.477670622009	22.0021084279048
cg01004980	93.1830309392023	92.178619489103	92.8205803339404	93.5664189596154	41.9696454904718	92.8779202414166	89.6764571440862	92.6586291326603	48.0711106946971	91.660970124761
cg21553656	89.8228447611332	91.1948786125235	89.5431654749842	87.7092005791572	92.1021163625902	91.334298323671	91.2823660055668	92.0153704630591	91.4816528810801	51.9226546018833
cg22993195	75.712547871808	97.3881727595564	76.5511133739451	77.8428898651564	39.1147289097409	10.1146757022919	34.5995370680494	61.2013904087855	39.332261156673	75.4159631969905
cg08970648	75.0341180739375	92.3626414338164	21.7720537887976	8.34978697127121	52.9120481450583	91.0964925202424	93.6123996040577	59.9540026288005	53.7609911633452	17.3463307085914
cg00238349	36.0205378268178	4.7041412286872	37.8099256441951	37.6249644211947	32.3617726980285	4.0542359221982	4.96256816526842	35.6326979035065	35.3921709487871	43.4964830972257
cg01631215	4.9524088686768	87.9597179187925	4.57819393482673	3.98777604020833	4.11956399709106	90.9479326169416	89.9494244137953	4.60809928448982	4.42845878156426	3.85160422164504
cg21448870	86.5714102089444	89.7507074975358	89.8481123237212	90.0187899660427	33.4898255632624	90.3531067738412	92.2907044759239	88.156768969977	40.1710044006206	89.0595405874815
cg19533955	51.2306830511419	92.2243618462394	90.7399737433576	92.4225470778265	77.2905266422841	93.2078907617069	92.5722213781293	6.11462202641956	43.6466305478776	89.7749508525144
cg12422199	73.6515075404169	90.3813452272653	87.9668599512377	90.0077005767434	90.0861211566707	90.6752202911724	83.8384035051687	5.24534175355766	89.7976630490049	87.430204449044
cg17086773	80.3715373533274	92.1729911707105	89.3765302988674	90.0714572110211	87.3206331963544	92.4225136829813	91.6364642166556	15.0010105375761	33.7312346835305	89.6429123917038
cg22513455	13.1023173626386	92.5985439161703	18.5458711922853	8.10308048179553	2.97599862305064	92.1958789642908	92.9674515858484	2.83421591278616	2.60279771267725	2.65744899478024
cg12702981	3.08203857852686	92.7614878517069	5.3958451365551	8.52340245518528	2.95029374912791	17.5161349916436	7.23921508265087	2.82234477960972	2.58132857449902	3.38272267088411
cg21792134	94.6969561960833	94.7712284064956	94.3215337620608	94.4810270851915	31.0421262013818	95.3262205119072	94.5782272034691	92.2346096343135	11.4589321252356	94.459204476825
cg14516183	92.1985692251887	92.6487757335371	91.4455848467337	92.1382148007949	7.54211023469278	93.3500274569541	92.3603425722691	21.8351723744867	5.74722441097895	91.8791183776592
cg06713373	76.6081940302506	86.2518668294495	84.3186053789597	66.5663051455931	89.9276322386237	89.8997172311821	88.6463134469828	88.3969788860317	87.8951861026309	14.1933598957435
cg26313511	91.5529473411545	89.2480532515905	86.6549685453113	93.0883788416978	69.8386968614407	83.6793916418765	90.013898417244	30.873188590531	14.0382877423512	90.1204190097731
cg12678686	94.0828982729624	93.8647662641407	93.7700843847851	94.1592984009575	6.84353654269431	93.3078148730957	93.6457001315433	50.4230950268975	7.3550344907091	93.6309019749914
cg19982684	62.4935753353403	91.4090795598466	86.5887205884192	80.375016545844	31.2457002779188	91.4140793335608	92.4113754651648	17.6660125869298	6.78905999081264	12.9269527534376
cg19991780	93.7568879874411	92.8033821374921	91.3368260682156	93.0139884244731	90.8544718157073	92.9538297024775	93.2925891157047	83.0230721672972	59.7267361499793	93.5958144569873
cg16824282	21.518166564398	91.4512654771967	88.2433790913387	91.1914421426541	8.01942672908596	92.5415415493341	91.1806860432932	6.76475973447816	3.99672030088584	77.0968154840393
cg07280097	14.318870003009	93.0255646339929	85.3188774197237	88.4643822253825	5.88362682344956	93.3688301530751	92.6990452693261	6.13006880908023	3.61724052622976	57.1315483085827
cg21333217	97.9982667974903	98.0889976682825	97.4050659518815	68.8606550093879	97.9828048750437	98.3912667077223	97.5537386220524	97.9316129197222	98.0108183123289	10.3503704113462
cg12196294	89.5175530503975	90.4563057607604	87.0338393131903	88.4711926979745	80.3777633148064	89.9326522582877	89.1276832208558	12.0675284136507	7.10949687104355	89.6218247028736
cg05936004	93.8240764106843	93.2320331698849	93.8550629362004	93.7501813921964	6.74287142032028	91.9283924495018	93.0661384785772	85.7867276218385	3.93645833429892	93.1670835606069
cg16050349	91.6194363271909	92.5172597050394	90.639656795789	90.5808753815659	20.6727140029612	91.8635285341041	93.4117295039405	91.7381212661963	73.6308223521341	90.0509639104706
cg21624902	6.37969335815873	94.1653213227424	7.16642003088254	7.04648784270933	6.07128692657357	7.18177231916143	6.86887391109709	6.60137238888949	6.2297651292679	6.44246930635188
cg19242112	92.987016472695	92.9210529848373	92.3022700972836	92.4101431587928	35.8514841886374	93.6170528220563	92.3957527288684	91.5165385957624	84.0043908860784	92.1021370666624
cg01840055	92.937550278001	91.091670899132	92.4876322983664	93.3448781434554	93.5728073665552	81.4872403039611	32.9564900726067	94.6338455164543	93.8521948641418	93.6878977588192
cg25006077	93.0018731811026	92.305469734119	91.48625651411	92.2734070283407	5.98947319482761	93.0759890736001	87.7978611149585	90.207536230776	8.37372192254681	90.8641980960408
cg18794809	92.2760257633523	91.0257756956148	91.5096133480889	91.4061581069877	91.050533475689	44.8413468235828	9.04232760019136	90.4450907449084	91.017279503367	90.7380386720741
cg06644892	88.069641598033	89.9179176112689	85.6815677148508	86.7026616491171	86.7921958532003	90.7258598994968	88.2901101096673	29.5527331625896	60.5719474801176	86.6093202239152
cg14338526	98.3476229642901	97.8742545561288	98.2571612836988	98.3053470454282	95.9220649285968	97.952354302238	97.5253183115425	93.5120146393785	69.6267192363933	98.1322099985586
cg19893473	91.5318966145862	90.5232029927257	92.1224695869389	91.3928907930521	92.9273544736613	88.7618446970936	19.118214775444	93.2813470512025	93.5996244029328	92.9910877831123
cg01212284	94.1866488141346	91.1859788385609	93.3136168256183	94.5368584269839	77.075627717041	91.6461549636038	90.3474503896333	51.9363401117083	24.1301203119018	93.2140274515538
cg20425130	3.59182297257027	91.9250019190964	3.18677204425536	6.51125799244329	3.03717587780526	92.9987766910695	90.6426432356509	2.77162148753043	2.79619866965631	5.65559978447984
cg01327169	87.3294917143139	86.06070417598	86.5074632169296	87.0463082839734	7.94711209037397	85.8824902411752	83.4137333766659	79.2995085564052	10.9024414031986	87.1825579793738
cg17343451	94.5765393609958	93.718334739539	94.6879524199816	95.0432423185992	65.1782275569779	94.8691506147212	94.3083167941457	90.5316422505403	52.0932737614076	94.5158252883707
cg24960291	59.8156413738882	7.42971824758726	77.2753041705802	82.1877317776147	44.5034363424782	4.41811523274463	5.46627115904823	47.3177759409332	51.9523713773779	81.8432519840951
cg11341144	87.439492531944	92.7076322468646	86.87943754029	89.0692176216056	24.4183724024153	91.5492821731458	91.0989112079514	17.4224196001645	14.0182994668116	87.6936428230174
cg01040649	83.3403191125069	92.0961831148675	20.4713465457979	54.3052980076628	91.9508601939563	93.2135158076676	92.2177472558003	92.2578120689701	92.7758211217168	89.5522629015845
cg25599673	88.9340876896045	90.6411918112693	22.6881430500084	65.0495171767841	91.2794330541611	90.8447697935418	89.8228924182473	90.1434220098957	90.4544200885192	89.6674275148653
cg11870455	4.46111188380696	90.8149884638596	90.1925512786083	91.7968230962605	80.6358137820894	90.6536797047079	90.278086891742	4.89282559630199	74.518366751846	83.9259815719631
cg23144852	93.7199576149843	92.226747954419	93.9181983870308	94.3411609173155	31.4635443691866	94.0522576048063	93.9298034528938	92.4609312311364	90.5502442332255	92.9617547589586
cg05323324	14.2580172210259	91.2275760100493	78.100594129588	79.231041497831	5.39582942149867	91.8763227582112	91.0237307351584	5.24387563641919	5.04103340908615	24.531240236005
cg00746143	94.6357198565499	92.64917614362	93.2210762712062	83.2784365549696	94.1899901681984	87.8451708729099	26.5241213104767	93.7340444368629	92.8496835502198	89.8425105058492
cg13403369	84.5386243124551	93.7969770672133	93.8077743600993	94.6912061540546	93.7121464604049	94.3286609723649	94.1776126985177	26.7121975619849	93.8694093430894	94.2932444407846
cg00828556	95.3578314867775	97.435233901229	96.0142008493624	97.2612680593467	3.74053341601549	97.6599399568022	97.4328587203041	4.10019458004773	3.54440597510488	95.3221255215029
cg25771026	80.2947617244324	78.0300102354975	77.5799975493782	81.5292884339455	17.5377609246858	82.0448741981717	77.393710261307	6.94617697657964	5.8195449368194	81.5599262651874
cg06690535	91.6446114245647	91.3189655764075	85.7412952606722	93.4167118423073	32.5353676528686	92.9596860954649	93.5285973126141	8.13507437358667	8.27327931164232	90.6460280496715
cg18973586	98.1048804388255	97.8346627189476	98.0509112148506	74.6348687336126	98.2817443325038	98.2221962114561	98.2871941680685	98.089221356001	98.1133475263452	66.0875368101996
cg12226453	97.2618791088403	97.1052400112355	97.2452028713674	60.9744469326359	97.61854102546	97.173344687861	96.9836918713856	97.3155172493455	97.4674859578814	39.60703805064
cg26923863	65.6139480891647	98.2453217720063	89.0371334419338	92.3637281120243	1.63307193472176	98.3688010851725	98.4182251808055	2.0423172169447	1.92688015510314	6.02704908342132
cg07110949	96.0126058621118	97.5704610230915	40.651914345108	59.88306182514	98.0337790456001	98.1714395494518	98.3453259007553	97.9336879225877	98.0179030385844	97.9302561325427
cg13673960	82.5155018691488	85.6449185672126	83.8978921373538	84.9621525886028	71.1886436882931	85.6446279907039	85.3891401443481	59.5286598271914	34.6750475056959	81.6113806824826
cg08947915	89.9747844947357	91.5490459638322	89.1896481164726	90.3534062320361	63.7210356509502	91.8446719256494	91.4968567250709	34.7753732351568	14.4930840866056	88.5839651099135
cg22488278	84.8188097281446	92.9694067797266	92.8612379641998	69.4345322452943	94.939894997044	93.1383346937921	94.3083311067803	93.6039459061242	94.3250800354965	6.13459663748672
cg12811871	58.3001130995775	96.1366275060704	95.4833636002949	56.7326246422417	97.8633653221055	97.1104908054619	97.351868891236	97.1976970993126	97.3389220479161	3.69642586729868
cg10511758	75.7661430472673	93.1427516534292	89.4117059079121	69.4954750880381	92.8734349212316	89.7825872359197	86.8604085554654	92.6831720860865	92.5455144834205	46.1555887306562
cg05736642	95.2778410656922	93.8199563284641	95.4731861375098	95.2628917105132	24.0575800995021	94.4995081029745	95.0772181837944	94.8989350606473	88.0048329114128	94.876916083723
cg09494176	95.0900065578402	92.9867795313765	94.1196291971498	81.3590628590039	95.0586568411288	93.7887278285207	95.0427878658258	94.7609374120816	95.0841526586989	37.3847357102418
cg14967987	44.3007907513724	90.777729356965	16.6728819448124	11.3703346987045	51.6244006125379	89.8771987668359	92.7044891979754	71.4385855081025	64.9617959561723	13.0474432626056
cg00441899	96.7057841998463	96.833689371716	96.8580172699281	96.6500741094871	88.9220168179734	96.74976510437	96.5562362334066	89.973003206433	64.0492353176347	96.3184304427565
cg08472008	84.9730297042716	93.7380213498528	79.6509579615794	76.6473982622873	3.39544877262546	93.2543378587085	92.5193154155739	4.76165898530515	3.33267176258324	88.1701520072363
cg25892537	85.0143863146472	90.8175796570025	83.1228391813959	50.3299597773458	84.6744524958228	90.6643691003136	87.9088661825945	86.5038860471778	80.6283394115622	41.6212517820626
cg14832317	35.7329214001671	90.0343889847617	30.6773187039773	34.7732293424639	27.5881704756835	20.4699087336074	17.9669047455313	26.684032119242	25.281709805157	27.8180841795337
cg18797590	64.2144988144591	6.47070691503908	65.8806488044414	63.8460039761939	77.9057553802711	4.18354103069438	4.43820290297703	72.9488682881579	69.2861035825141	76.4333717977968
cg01135648	90.8572200071502	90.6949292715457	89.4387897339627	90.0756036694364	52.1478399329875	90.4253885540218	88.3383613444776	62.3820615453917	19.760325583645	88.7079638520429
cg16000989	93.770304640677	94.5777798504528	92.9399862165745	92.9828128792579	74.8616517466096	95.340075221149	93.7742085063401	73.5337485835507	19.1293974673196	92.5940788722707
cg02600394	88.682207624729	89.5700994731549	18.9787101883876	21.7693853435518	74.4190916710514	87.0398544336114	70.9888635112539	86.2932777276383	79.5684039142302	5.45408616421576
cg20981615	93.765658705416	95.1291597244886	15.0138962474585	23.75104293214	74.3948084500771	95.2026001188725	93.8685398004777	91.7387339109795	81.1071106234333	3.86353617417063
cg17984638	95.0906624164928	94.1160469816859	13.5882969550772	25.4213008937232	95.2974037333558	94.9754616191235	95.5076092399852	94.588337633976	94.3865097409025	4.11666723524323
cg13958974	29.5276980368725	90.8486309944149	24.799418030693	27.6424798741517	22.4032368971126	17.2283224158993	24.4217048434384	23.9445577037456	23.9883398638993	24.9739056175557
cg06015993	90.1791388984404	87.586471923408	90.9589738988205	89.6035775699612	90.2982259393986	84.9821349299415	19.6932680022998	89.932254127322	90.1853887760457	89.1412989961303
cg18242288	89.7260873465838	92.3721966344026	91.0628401122731	92.0061797161007	71.0984765237207	90.986592200092	92.61877319343	67.1557988918032	18.7003375866316	89.9762692663937
cg00206356	30.6310170589711	84.3319684510167	25.6788816702469	30.3416475534736	20.1109545840559	23.4356133367984	17.132826530626	19.3316197622674	19.7850870958602	23.5827335669063
cg09160776	36.9677639629116	85.7877168303644	32.8649222352416	38.154206833885	25.9734217761506	30.0708677789662	21.878076076566	25.0219696260461	25.8288976632421	28.8137906848033
cg24495585	7.01927399846319	96.3333108244986	4.56485788209219	6.37684168301021	3.62421491621405	7.96128420830369	3.48058441709433	3.73194614529818	3.66622404631771	4.06993508618447
cg06202778	93.3110783606731	92.4949132130653	89.9311875906657	64.5368310708581	92.8955466207819	93.9233814786245	94.0014220570072	90.2739234900734	92.465133965613	5.27407120603455
cg13733008	91.0861132428582	90.5360715046671	91.0742186197695	73.0383837631891	92.026720485089	90.7183918846941	89.8543046782188	91.2471499641114	90.4920374291171	20.4176388596212
cg26308042	90.2068352441734	90.4982805703505	91.0723937523653	89.8634437082333	92.0406089150029	89.2824216402909	12.1706933420212	91.6401802726439	91.9458475076855	90.4487083346999
cg03340036	91.6444517339952	90.8529264710157	91.4462368339075	92.2754031006841	5.95557151422572	93.1662840111358	91.4908046365775	81.5420878721983	5.91166244777381	91.7514880815711
cg14786790	86.3459195756538	92.5573051684449	89.3790326148909	92.2763103168546	73.2306734228458	93.6810125812952	93.9331058575036	11.1597630808559	41.7722887596429	87.9347840922635
cg07486252	92.4218833362517	92.4745708031915	92.7298931018039	91.3471998229596	92.2100855662138	74.4532817386027	27.4860662848504	91.6724223970247	91.8076006216567	91.4249345023537
cg27628849	93.0886155974592	92.7700652078951	79.2379100474855	64.2958868896533	52.4169437921435	91.0713848606635	81.2840086704344	82.2244028354193	69.6557289389402	19.8808097651566
cg06083330	18.5890067353368	95.91038771352	8.94576189862035	17.8899408517634	3.3098924391919	3.09383841937159	2.39771605865714	3.61844886248465	3.22831653196234	4.59618732359447
cg20866785	93.5080666785912	93.1235260005875	93.85789396514	93.9709907790626	21.1431705790023	93.6448587582892	93.9499711118718	83.0877948240181	73.8027287842281	90.8366385334769
cg17385088	87.7393128780627	87.6431590650905	86.185247453227	87.9646974362147	50.1226617952328	89.075455833805	82.6243624870839	85.8569849373192	11.3684569537432	86.8868553247242
cg14249174	90.4601086959979	88.907841613066	89.6791647453935	90.1251019192579	81.2683959547388	76.7060892934619	84.681164184566	75.1318909613387	17.81354367068	90.3608514216034
cg10134425	71.9035207407875	92.6216964057565	93.193517467588	90.0481927996186	94.4979362286836	84.9926942192073	10.7408639222095	93.7083291831696	93.9977584107646	82.7368094658824
cg25570522	69.5024427297668	91.1135074162717	51.4212737545071	52.0440888140312	88.5005361634988	92.4784799987096	91.838726426437	93.0699344093376	90.6116542069044	32.9451642547703
cg01503065	25.0735324282939	90.4696198529454	16.4698254922684	21.9641751407701	12.358480860253	10.8104276353696	13.1505084907399	13.7186364952959	12.6516959714602	16.5534185264002
cg06588201	23.8684590604472	92.7640213491994	16.2037592232861	23.8442197043265	13.7267374365853	28.6165127062456	34.1513854542099	11.5641662621379	12.1274792586569	17.6273217638835
cg17500228	94.0415443377824	96.9421032370838	94.6142168355077	96.7358266892911	9.59384232194068	96.7558621972527	97.131088205588	11.5025657452295	7.25421672210065	94.5276796372987
cg17851021	92.7935071281689	91.1666310671423	93.8462304043604	54.1644730672435	92.4868281353023	90.6172671853282	88.8095212578094	92.8703971260725	91.3127035294166	90.0918892432571
cg24100671	80.4156079140006	5.80335297431205	83.9595590546442	82.0044266531502	83.7877178368865	4.6241091165662	4.04356011463254	83.8943890310506	84.7963760715168	83.2527903512619
cg24894783	85.0548423312752	91.0184445549395	82.701522155294	87.5093664011787	74.5290078831761	92.7569953077689	91.000328036585	49.8759222566449	26.0395566146949	87.8551047667574
cg14792180	39.4664584857786	90.4003018836851	73.3020000763954	80.7380967750381	78.8954950244853	92.1491240459698	91.78220246925	6.12378441740903	66.1596880695032	86.903406715108
cg12547959	92.2824897277724	90.7071073516106	84.844640642054	83.4657802589378	72.6956130343844	85.6078556203429	91.3748788120077	90.6041573406661	10.1233802483784	88.7403131734883
cg08691577	67.9939548495939	91.946070562944	80.9001989926051	12.4249220818793	93.0883234539078	70.971552639281	76.8730718276839	93.0543148599265	92.7768240180182	7.03898135247699
cg10944033	92.3443585357437	92.3090466994773	91.9042522372248	92.267149876299	84.3478367544602	93.2663730222076	90.2629990557189	81.285420668369	50.0419755979705	91.1571670068331
cg22437221	89.762632991533	86.9984095552966	7.95223997569604	7.83622333793313	4.83979743212426	90.7906303971654	86.8457535007756	60.9282728988449	12.5878171419892	58.4710979521179
cg05879418	39.9261175423905	5.53368204257276	46.9646387935707	57.6401884989418	34.911032427133	3.43747969439619	3.80482220479613	18.1825647364105	33.8184281044597	38.7454743130372
cg01026796	82.3193670106659	8.42015191010048	85.4431020861646	85.743288737166	84.6611585500538	5.29379063002999	4.58538201521998	86.1675673006599	85.6410134911201	84.2149180562844
cg05650238	19.556786854657	92.7499548336019	70.5585443733585	68.1879068453324	8.78466492988224	93.6887851380161	93.7919718614067	5.01174136800916	7.18786839734083	26.0558893765254
cg25386954	91.7107144778461	89.5281034671439	92.0798728136439	87.9943115729928	91.1945384565552	87.4416236852779	88.0023355674161	90.9673068449329	90.896852679132	15.4292772039871
cg26076905	90.5900853736877	90.3127347599016	90.0106537169134	87.4191621362525	12.6680128549153	89.0003936271156	84.0594677046862	62.4894129064964	28.0255076552518	25.9421740343269
cg05914150	93.5824680698794	92.6928080104831	93.2858095434326	91.3261425187546	26.4242818639115	92.6565970684173	87.5920176696806	83.7307699219533	52.772556762408	16.6651780904815
cg11664417	88.9782609106814	91.193587459733	90.6073078056306	90.6530281713096	92.5925379757538	93.0964101912027	92.1568104730176	24.5588853932476	92.0079977395208	90.9922184397412
cg17555825	18.2369553264896	95.1357481979298	12.6363882408001	19.1794823928088	14.509286663391	16.0800563422468	13.6804588697398	10.8633454047597	12.9445628597198	13.1152352092527
cg20942286	93.0050685787003	94.6950022621915	93.8810137227149	93.8451625417444	88.3035743093885	95.8035363010495	94.2676306421912	13.7837049489443	66.7380285688777	91.7541332151332
cg23021796	8.72074842569877	93.5756034658539	25.4539810184638	26.0046521256861	5.5457894328406	93.7223092543831	94.1952234562129	4.74112659625463	4.61051635033435	13.8001845675715
cg07799277	7.87589734867897	8.84392071917642	79.3578436244439	89.1096561035045	4.68306812917671	7.77106760679828	7.82449193011831	4.69114038985444	4.1565634882089	57.2320911329499
cg23403750	31.8868801588102	92.9399250082745	91.4081021282214	92.8246732377739	8.55989270423965	94.8212328646556	92.9203978366759	7.17181570367273	45.6675418643615	92.036812063117
cg09868780	7.81352501101302	95.0861195542047	7.56325972144518	14.4423184154053	4.10778695859191	8.46052811277689	61.0730676480194	3.99030578106268	4.21132023534579	5.87052500480887
cg05637113	93.0299015338523	93.777767054947	84.6738362901408	47.7819360179008	72.4435388669091	89.5954915026494	94.8135961831643	93.7710956991228	82.0123894084888	7.63172390945565
cg17461789	90.3636084011525	89.6808218494402	90.1610904934623	88.814154976602	89.5307045022644	88.4252223086939	19.9444427782998	89.4329358959057	89.3635117099371	90.0124883422204
cg21780711	91.4355481767881	91.4644112423541	89.305654965634	91.0110652770376	84.7828483444828	81.2314528124318	88.2171371964734	13.1147443779891	34.0215667152603	90.0640796987697
cg27054084	76.8827734122967	93.0747656764874	11.5683769961073	8.84685204950068	24.6893499232284	88.0184118244927	88.97289324235	73.5698511094232	57.8237861431251	4.55971604285624
cg25426716	92.4169285083805	92.7519790943505	93.0298278140343	91.5954160931704	87.231330099736	92.8380284301596	92.5513840286276	92.6984089555722	92.5549510572221	31.23655859197
cg05593759	84.0066183364462	91.324250401193	89.4852402120696	77.4172309820023	91.187573380914	92.9398733188357	91.7932066696676	93.0919689582666	93.1757834635695	12.5237751184793
cg07828169	92.5688973199701	92.6379065266174	92.9443194658761	93.2203359584362	27.6670672118234	94.2627668367338	93.3916490049461	88.1873680436514	80.1296504469282	92.7273406553536
cg19696103	89.0731285191798	89.8055655511108	89.402337088674	90.5420736822819	74.9167861786985	91.7885093715817	90.7732983963034	44.8281051897398	21.5709418188969	88.2799079354231
cg02387618	94.891591307198	93.9938955557247	32.583288946798	43.1096698264489	93.6344210304037	94.6682429125118	95.416919078946	94.793800943143	95.0139564442833	83.1155222846131
cg18169971	93.4567912652165	92.9274748668916	93.6892266889647	93.7145183339325	59.5463308732337	93.4073390675294	92.9401584319731	87.8393065503519	47.0022484741868	93.4397520439704
cg22657492	97.7612702213049	97.7634732009027	97.8170769776951	97.9258492541467	97.2414095113109	55.7633906246811	50.6637678759721	97.6334652548695	97.5211331877989	97.3575245209225
cg15911153	98.5804522661498	98.4715831765207	98.6076599222356	98.6223716552307	98.4886419517879	20.0779126082658	5.98754513079994	98.5727783663989	98.4482652126901	98.6089379886361
cg23244790	9.65156058425436	97.3790156037505	7.90641686102895	14.4740540673678	3.17109314890383	7.87993745867811	30.2438608296157	3.41226102301874	2.80643189017195	3.9846984142749
cg07489502	16.62025012508	94.7951000811987	11.1587216185513	15.3413089715263	8.46326045087637	5.29738074684516	13.7897452234156	8.49154239050613	7.89139960546845	10.5692569428347
cg01204911	73.9317320597943	89.4379161577165	89.3069419171233	92.2728878288268	84.4872664125956	87.6915247326954	89.5828840927861	5.19784190018941	45.9247775152048	88.359999019752
cg16684117	67.5216408834281	97.5971255512108	91.925450813321	94.1984654001803	4.44514320440655	97.8036727651314	98.4374709002962	11.4983147746591	3.23046250111276	79.985509038408
cg22941668	96.161294377664	95.9322648516073	96.2560929439015	96.539829682971	76.0543221249906	96.4291950702484	95.9126632471804	79.55220988205	22.9582454887917	96.2259518733427
cg12332558	92.9795479029986	92.2637920587534	92.2785165772703	92.3962634688224	92.9090857256724	93.3950768477322	31.2775794091177	92.4012236486809	92.5398131720853	92.5989844116336
cg10967114	94.3282517474047	94.3414652729647	94.0444773328154	94.9237650322679	84.7776030787335	94.0379269031745	94.0399503843992	44.1750889174946	92.7546092017074	94.0508356768803
cg18468726	93.5691737894811	93.0759292685929	93.4025758750331	93.0413475867949	17.5415090319514	93.4286728846304	92.833203337248	90.444007318868	67.2367343426625	93.128188367419
cg27016579	25.3890801919107	3.28689708949124	20.8262511572967	19.7520100594828	72.6404533875817	1.65917142112291	3.45670017725468	60.278129444802	66.1818283646725	39.3775452255534
cg11334870	7.62143397841206	92.9162446942369	41.7309876782919	13.7946897100664	5.84012573153004	93.5162854891957	92.9757532881616	4.99111345787234	4.47085975025814	4.7696827720799
cg19459094	46.7327977282273	88.8074937380888	12.3180346855241	9.71767930003169	1.96878340629358	86.717527250926	86.2126828916546	2.49613947281299	2.01477600935078	2.25166141240773
cg07286341	28.8979665150853	3.45404308312013	44.2115583967383	47.1844044406935	20.6156978591571	2.40332445983016	2.10797274687944	21.5428475316296	20.4003284263726	37.1364795091565
cg15703314	92.9757476535564	92.2731531096652	92.2372833673283	86.6066593158375	93.7563832965109	92.2018831591064	92.9711019037378	92.4692236862874	93.4971928404958	33.2646671308431
cg10061722	86.5293106534647	82.3915708593212	86.6481013790014	87.3559702159545	84.3954403632803	80.5377953158607	24.1159664385134	86.9165257172315	85.8914489858875	86.802157292534
cg02368812	97.569250980486	96.5030668017193	97.246071506222	97.5887133591161	81.1811948386814	96.0715028311118	94.0384225650803	79.9546767773443	27.1300058537655	96.9989624785067
cg05798126	92.1259276241026	89.9566502071036	91.4411195118401	91.1108537395298	92.1191498602156	89.5553109825566	30.0313509310671	91.3683951816843	91.8722045618381	90.0039079115503
cg03718241	14.6960703674454	96.7805860037224	7.00947448677069	8.70613934700656	2.24091480572967	98.3416941404457	98.3478132679259	1.71966788520207	1.82869314859191	2.06411096129219
cg27307183	16.329191633873	91.7727658171534	88.8756432835219	91.0926171901798	4.87430201577312	91.2883434047349	90.9473882122571	5.03464030313842	4.27939510543273	79.9238591680342
cg16958939	47.6245145543716	98.4543547947604	87.7039819838988	96.875912737558	7.08036576590159	98.7272956862817	98.7726060751483	8.38219961305306	22.4239745352205	88.9234525415203
cg10471548	88.9031781492955	89.4890346540862	88.8295059975331	89.1815505111576	57.0787519611633	91.4392730197012	90.9458068477131	14.7082158060426	8.30487734468374	85.7668286596413
cg21041472	88.7031581944151	90.536926328595	90.7839648431589	90.8728726678249	87.7519115184191	92.5647980701228	90.2891581531595	68.5036733036155	20.3627482021783	91.2365313915039
cg26514623	92.2464539443464	93.1335183404091	93.7260182129182	94.2842798021827	67.9281314665558	93.2187328745558	94.1331070576114	56.3855751006411	9.03443352560211	93.7000051285313
cg14058851	93.4800358559477	91.9942056073652	93.0589884652773	84.757687926195	84.6065654554466	89.5138843970676	87.0793084733486	82.5428045156551	78.0585665218626	13.0979285104796
cg24408769	96.9266911828533	96.8932311646294	96.5576579859998	88.3229522156742	77.021243081655	97.632570127976	91.790631673234	65.8268824257799	58.277314490825	3.75065416088641
cg21719817	86.2460777593544	86.9343466019598	85.7396909215635	77.4821639138508	49.9310421954124	88.3929243795684	87.8770035003946	75.1070402229571	61.4040441675429	15.6634840057134
cg26878947	3.56738326279804	90.0333105343288	72.5338100464929	50.5558378322281	47.6177495703774	91.0744442088316	90.9745063911366	7.02696728433783	44.1022977420163	3.65119369378789
cg13654085	86.47638493858	91.0978258760649	51.5080589788535	52.4040249022262	82.3046220636959	89.3724814125336	90.3091049171815	89.1177037644178	84.4941476360164	19.020489105065
cg08628635	93.7164288322104	93.6237113583683	93.0498829165888	94.0022133527465	23.5886059619822	88.904227262786	90.5630529510975	4.98416988573839	4.1030224485927	91.3177010850037
cg14083015	4.87831607855442	94.4178734780637	4.54828935555824	5.55106834247647	4.83352863321707	94.7795885185803	94.8164284484144	4.10557976587464	4.38237051721592	4.58107852276939
cg06671710	94.8013380288193	93.4153109729103	95.0440434521503	95.336628711634	92.4337004287971	94.4390854075336	93.4441734463578	80.4551091297703	44.7873860420401	94.7820555055641
cg17313269	90.7901917096375	90.8036761174008	90.5024395498131	90.5302055756563	25.0864782411289	91.8723468190972	90.76081637006	24.5352138932287	6.49298615896989	89.7468656370858
cg08179431	91.4638399721173	92.9962427574483	18.2633299334352	30.3770183552215	93.9675977411579	93.5021747981079	94.1146575854529	93.1418470942068	92.8250142910228	45.2647368824556
cg13015616	86.0314361974716	90.5604115557068	12.3548199452251	18.5624587389409	89.1053441572145	87.4492991392631	90.0155069434099	89.3626934398395	88.4427597522464	23.4902948496296
cg18835472	88.0624521883237	90.7540780656916	88.8845350338863	90.6733561282127	43.1268492021954	92.3832830914092	91.0611114412223	6.54821742542036	70.1636196316672	89.6307694599365
cg17392573	21.6774379113933	97.4049207531481	13.8182314899142	19.3428710259328	12.3643380586045	8.88641775733146	7.01713740164031	12.8448293606721	10.435915410223	14.0714185567014
cg17384889	11.7573640666885	94.8760829575364	13.2984535782621	24.5400477371631	4.59931073841361	7.73012765621901	4.67951645133593	5.00781046854334	4.86598023138229	9.39540103902048
cg10253847	10.8880539667049	97.702891170641	12.0125103083637	22.0086374703982	2.05377237988194	2.44956630893988	2.58136708354957	2.19293125806391	2.61287079785531	4.00867789756604
cg01031101	25.7406971462429	95.2737572890589	29.1364073622564	32.685949007202	11.71025623264	12.0982894124944	11.5008113172581	14.1762886862948	13.5726438990101	20.5304242494334
cg09523275	30.494784519591	94.5034782671245	32.4089972353691	37.576768930023	17.2018267817217	16.0498521152835	27.0226128639823	18.5417343476505	16.9103146643549	24.8029312522274
cg05314350	93.326474794359	93.0146946522868	92.932344761411	93.568488783439	3.55291068535418	92.6721980355432	92.3456105237248	30.2011504298081	6.82902651716291	93.0494675073976
cg02639080	94.3024277720553	93.7592947941791	93.8040820495663	94.3985535099122	34.7512017106521	94.798440052401	94.0417525217633	78.7585182261356	49.8614085617464	93.8988139571195
cg10718056	93.3780466389496	94.3008635356709	90.5948724999756	94.7829320133966	16.4783262673949	95.1728083921228	94.7475459783026	7.63306446428672	7.69398319439503	91.4313824498225
cg00259404	92.3278391232898	92.6600387430915	89.7477480602769	93.6079026861162	61.6496764396848	89.7501723878969	91.208755212168	4.94178636782742	5.61381752962977	91.7088170979319
cg01044849	91.6961550953534	87.415339158425	92.5629054351823	91.8736083305209	58.3895012837782	85.0683723165232	82.1304674803397	88.3800565449051	21.4439104825472	91.2564102403764
cg27011480	9.76398441036063	98.0249646591636	8.74426077935217	10.9007678994016	5.12774992079654	4.97382643262721	3.74199290717918	6.88535157886269	5.85717861842662	7.14566908224608
cg03094134	89.7013690690017	89.2911044857088	89.592785166718	88.6325772777677	21.1847005872564	90.0250470987499	90.9761474070498	79.4200027530804	12.306558218177	88.7916558176294
cg13079571	93.8699071127584	91.2133108198615	93.1477898537397	94.1250800560991	25.0163989988636	91.9230228681907	90.1325459322564	77.3804971550075	13.546924681085	93.4849237874013
cg09020199	91.1010634400567	91.2156616847286	90.8358732326785	91.5771399264134	26.0560825724374	88.509349551851	90.2015196587082	74.2329236071307	14.1295151145807	91.0426192582349
cg04425551	92.3103080666571	91.6165967548596	91.9837371519374	92.3593763452901	25.6420261460732	88.4288425593359	88.179692482006	70.2798522115875	15.0631094361498	92.1349427460983
cg17080697	93.6688119489244	93.2720581849826	94.2007854475188	94.0743185409094	24.5308261352088	92.6870850515627	92.7025075701081	88.3207536769589	12.8604618803507	93.5127864516842
cg06230847	95.8448464741842	95.2309851825012	96.1397117620861	95.8252410068526	38.0269009053718	94.9474739885692	95.2924872304835	95.0409858695341	33.6436937578746	95.5067964106699
cg01383911	94.0763280771181	93.3953356956462	94.307882494281	94.6350786493373	39.5646296972399	93.7793933519108	93.9991772605217	93.7968247483186	37.1352087204503	94.1545868540993
cg21426759	93.6883477328553	92.015201473482	93.4211121749151	91.6486273145635	52.428735598871	93.7377771095952	91.9489075479762	92.2170498031763	15.61650010713	93.2412215302083
cg20105257	92.6270892128118	95.0976997972371	34.034918416322	12.2541584003544	95.2964084108218	95.8433236278069	95.4606742792102	95.2745974002128	95.0013931852662	88.8667526954355
cg02678305	75.783950085236	87.6638709954526	40.4597286092635	19.6747992378161	85.9506402849693	88.7810780154175	86.772598828008	86.6033384477675	86.4698304898476	51.2236599714224
cg13036546	76.5762954106179	93.1818087463049	12.0522360974392	6.93360893491539	80.6331367098467	94.1648480582354	92.621732259355	89.3210373619274	84.8825663016088	39.2724224613048
cg07333021	91.6977309264246	91.3083121137849	91.3511952223013	91.7006457931761	77.0467634842896	88.7957419721265	87.5355063923311	61.0285491336632	30.857236760256	90.5359920305204
cg09379497	93.8987359074712	94.1166274099242	91.4119031459474	94.4594877472023	13.0800751810947	91.8944625161718	92.8292848905258	17.3389445034778	12.7698839917547	92.8021406949642
cg01211396	90.164702126547	90.5710910520516	89.0204755229875	91.6077060452694	31.8205366135035	88.0311038637734	91.1760632694353	25.1378919468858	21.441369856684	89.4910313913352
cg13357602	2.67812304741673	2.50099922269997	29.4054568058065	62.2077665930534	5.66668331151324	1.86884893014046	1.9272086640562	2.73887686917899	4.65592538535014	30.3613627586193
cg14441276	4.77743494511438	90.9794961610423	10.8667672694045	6.97447232820695	89.7752758341873	88.1532133300062	76.1581182344627	91.6372777429981	90.7628910228127	15.4358978871723
cg09621572	4.13614300875004	95.1950174820839	8.35509407313829	4.51263409238273	94.6619547276264	96.7059145508304	91.8956516465216	94.7163777157041	94.312562702228	12.3161582474793
cg14437551	4.68589052479469	96.6450564446205	7.83173399037154	5.12889889214133	94.7120009157636	95.8114033547261	94.829235179455	94.9186393948812	93.908594773869	9.50611292913232
cg14597739	5.30093423129415	95.8524323320111	9.95397744827992	6.31310463266881	96.1070599418545	96.2781794512281	95.2366509065311	95.5975000039353	95.2119927908543	26.0252979937609
cg16219283	6.46156792431225	94.7148404876859	10.7566285409287	6.75930768726503	95.9164923186602	95.9559856098522	95.700963117681	95.2520604259344	95.1486530503587	24.5948734815829
cg21999229	3.85201836273614	96.3163219229663	8.75170490943727	4.48027154188472	94.4933101369731	95.9212708529175	95.3147556898966	96.0113456901607	94.7833817056148	18.3725578226635
cg17169196	4.86453512931695	95.8236917260633	14.8216864939952	5.11484312016247	96.6649961873007	96.8323158126401	96.003498143132	95.9088320737789	96.5323603167825	25.8376700447651
cg11645762	79.8880750213459	82.5715875906614	72.9341058626682	43.136177289799	44.7400745322339	78.1134422723914	68.9163954888673	63.7291523681931	57.8784842527264	9.70030299568236
cg07249939	76.2939156221313	92.9444919547773	44.2819279294087	21.5343278204455	15.9729160602502	88.9487931917074	87.0229846554562	22.639313736285	17.6759495274542	6.0477084059191
cg25110523	79.4308700781649	90.3988533560699	47.0864662206383	25.748544131392	22.8670301175089	85.9168586436952	78.8659991825733	34.7430862692303	27.348232446686	11.333217566671
cg16890093	2.72220159153845	92.8678932766062	2.62579051542038	2.54757273150354	4.43828688429258	91.6812832686484	94.2505890706196	3.64814883373201	4.25665527225169	2.65245940860982
cg19136673	8.22790150888307	89.4819526966682	7.58841728690701	7.77630820173789	15.0932513751958	89.9501698391957	84.1053967189646	12.8904196028842	14.5498968190304	9.74181537774113
cg12253437	3.1214123440564	89.1842517360706	2.64099747037988	2.79329419431104	3.75391735025985	90.1066157642868	89.3358374872575	3.01597018593352	3.15821187560609	2.99304670371902
cg09354037	2.58801864764488	94.3881281341175	2.79444922582166	2.87612057984059	3.48750859499036	94.6523665586624	91.9803266080657	3.20542349147752	2.98541216757812	2.79324540105667
cg25384897	2.361164549452	89.4309397898152	2.21165244156663	2.17794859563457	2.74871647904906	86.4222616611966	83.5435749508146	2.330565346024	2.31841688026695	2.11645982804788
cg06526020	90.6303298971821	90.405363816306	89.5568709895577	90.114122391662	9.67766716159915	91.0044046978743	90.7344853764525	86.30259828234	8.38525401010148	90.0182450521951
cg12655375	89.4651462665764	10.8595112657055	89.5876241566351	88.5747156971721	91.4293003338711	5.95793676724601	5.79101459839191	88.3624487841344	89.7915149122715	87.865528110793
cg00733115	47.1000331661974	7.45910673003311	42.2223253699133	42.8989776886532	72.6829732237493	5.95554943676752	5.69850391524899	77.2599032901934	77.0172726638141	45.4917073846412
cg26053840	7.112646193032	92.5667281130382	73.3451022252267	91.0294023984715	91.9763803815446	89.0792647157639	92.2028434789349	22.7693114259286	92.4290828305843	91.489840627173
cg01143547	29.5699473987249	95.2177662027604	58.4119155450518	30.0561899430922	61.0889981551754	93.7925579454244	91.340022471007	78.3932609238265	71.0551026364919	34.5671880836655
cg05730368	28.8997181691448	90.701433557782	26.1320454345061	29.7945083211088	22.2539823139641	19.7641677265553	26.3588862883319	22.1106514724063	21.6585691861918	25.3743528311482
cg02598430	93.9578869359551	92.9968923782331	93.4127821581013	93.1235295176686	93.3428942633008	80.3145125490058	26.7043217778787	93.2244233449967	93.213986370071	93.3175575878185
cg04609694	92.1723970934093	91.3590341963305	92.4652687336421	92.5202825020514	47.2224530955582	90.5211264927838	92.140218120733	87.6342147366957	6.81331141864341	92.553084822496
cg11748354	4.81711104081648	92.7060942486972	4.1976644387172	4.36724534901838	5.59921980687972	93.1940616942335	93.6891259447329	4.42042064385282	4.88350460016079	6.80546380265797
cg16506910	70.6174295608611	5.38134585750124	58.6985596984023	53.0190212910267	82.8699177198005	3.94584546970271	6.06858225029722	79.3529999256291	78.5616404878524	67.5709792273016
cg21282907	65.2978255603073	5.80365146857472	74.4681084385022	75.5708481073086	64.0515693366	3.92063724419096	3.598672046316	54.0638504728677	67.1094099411347	71.7521593162797
cg14026109	87.6254226637707	87.1827763945281	88.5283578514674	87.0210295623288	86.7407473881749	88.0891886413501	86.7267693443196	87.5371887284559	87.4626447692689	52.2388714529258
cg04940695	92.3701053106689	90.9453821513869	92.1945708448335	92.0967886185419	93.3417531358663	91.2216376606916	22.1914878442439	92.5264156453773	92.8528480417226	91.435281849066
cg17587997	5.96677573074127	91.153607103985	12.6586024882169	8.69773744367491	92.6713151395365	91.1445353714385	92.1151195845352	92.3623757676948	92.8187811310018	5.46117342697657
cg23082393	94.3573508803149	92.8141806913654	94.2897513933653	93.8395241576794	94.4584097934034	89.9206414943236	24.0534372536993	94.2287590676463	94.1678182524752	94.1848077091079
cg25790531	89.8780310504575	88.3852238544276	88.755106495246	88.7291938639028	85.0361966389011	92.4098601668648	90.2559604161136	88.0068329245264	14.0623738974112	88.8344375720292
cg06297318	85.326650393166	86.5288727956169	86.0751228665084	86.2927527506846	84.4173624735405	89.230670802976	88.715502132615	15.2719419716831	83.2680296867948	85.8334941933841
cg04023641	42.6150920951676	9.95205072992046	67.2759345598601	62.6869939608431	33.1798229986623	5.30971209396692	5.46034051244989	39.3536990509359	36.9503523740793	41.3208362934676
cg18084999	93.4254399088066	92.116595410498	86.8441906900216	85.7552278375649	94.8459540969433	92.9489165013605	5.6987251941287	93.5786119266596	93.7151515312787	92.6628919848336
cg22102078	91.8967027850131	91.0698017549296	86.5348066631687	86.8514532700014	89.3232545050994	92.0605157791553	7.28324633243676	91.6442867903174	92.4278709751122	90.751751892135
cg14564351	14.2093595188205	94.4179576148942	74.6212970120512	32.055748070892	3.93724352915091	93.2157699493618	94.2838442692894	4.09752011896414	3.81721862758771	4.17008881634039
cg00235484	90.3603399709091	92.924554655189	91.6905504044861	92.8894149602286	36.6366256292332	93.8693592620269	92.2675222834896	7.3083406631867	8.7472720878596	92.0813287096675
cg20677267	91.5931838576289	92.2863873596067	86.6846183294134	83.74017192298	92.8082203207393	93.088208467114	7.41694312094973	92.4321655451804	91.6973680448894	89.40284365424
cg23206115	90.6609600178177	93.3420680585272	89.8631553889037	92.3656355058066	27.5030879964996	93.5491332487043	93.796297597613	43.9929229151869	7.11257923757804	85.4238391346284
cg14533068	97.2317948833748	96.9480523590545	95.4688438370534	96.7876953906756	89.6570629006412	97.1307648286017	97.376838820141	19.3160670603959	8.6758002934167	96.8135550058711
cg24866320	90.2207279678779	89.6242915151739	89.1235800378136	88.7137277629437	89.6286328307111	91.1699120541318	37.2088149606451	88.6896915980738	89.7812140831802	89.203690129232
cg13640297	94.2931350401852	92.7159508873996	92.4264856251421	91.3382884266861	63.9910672882301	92.2806175186991	92.318996898092	88.5525248581417	37.119002279468	92.3792424772224
cg21762728	91.6048609438991	91.3531072581377	91.3304998623073	91.1053331449223	13.4411596238869	92.9481283539568	90.2333956621199	79.2004457961239	13.8435324694905	90.8895259315622
cg18555277	3.27680679113919	92.1192365887052	2.86130300939481	3.27879256335086	4.22125268822879	93.2945256628525	92.9577387698368	3.45689351541854	3.23923302884027	3.13390168309188
cg27287951	81.4396978303859	97.968442533141	97.8772336897202	80.2047113023389	98.55920876476	98.4139135558473	98.2098866979055	98.0375733357095	98.369435885073	30.7687075189669
cg03634833	56.4808399040516	84.7574293418954	70.4018652898364	11.4531621047228	48.2564926566844	80.1084315465544	79.3048065025184	14.1960667522358	35.0967315234881	9.4821186614571
cg18332229	90.9144933350494	89.9000399933313	88.8129136831565	91.457788625699	82.1142939795599	90.0225833975895	90.7532954816332	7.15583058783224	20.6885559510764	89.0988752186085
cg17158941	88.4966088274795	92.9318661429484	22.6617223069685	14.5462921874627	93.5394651432879	93.7714199984496	92.9951058243719	92.6960218869022	91.0953655507234	16.0237014718494
cg15095913	90.9024334027379	7.17430547790569	86.5763301996204	89.2474792602609	83.1422967711688	4.71984647046896	4.86101442129517	85.4448693108167	85.7153809524505	85.4751438669206
cg03331514	98.6109957790475	1.64231640365496	98.3157912094318	98.7584697224685	96.5634526311686	1.09815081028755	1.13770815587041	97.4304792819666	98.0390267071971	98.3206222925296
cg25432518	33.8728555068226	98.1991334314572	29.9814986656391	6.32984225161336	36.7227106061373	98.120659821765	98.5260661379838	25.358311310586	13.7953524096178	6.35301844873273
cg21180201	83.1059749521445	92.4583674705446	89.2020152173882	76.4988650085397	88.9279066650814	92.3175707746818	92.4799560301612	91.1395844803995	90.6168459797037	13.9341623999226
cg02827175	92.3395185535003	90.5627262457377	90.0275628105915	92.7343600698956	82.4381208834776	91.6827943746881	91.7183274039941	60.6663261299963	38.9671569345733	91.7753898452836
cg03686455	86.8419380228031	84.7906744194632	83.042923208184	57.9812126499259	85.4145600679146	86.4687889248948	83.6895096025168	85.1946066327932	85.872874501082	83.0345688469077
cg18546384	94.7402700142464	93.6075871893677	89.0981032275626	51.9479430936959	89.7721422646687	94.1662369521196	70.5557993876424	92.2285198108212	91.1222160228172	91.8404066524849
cg08985282	83.7872297951679	92.9358086523964	87.1540625323747	61.2835672213902	92.4175610321342	93.1981642613053	93.1662075329387	93.0108556301231	93.5799185636285	5.41321516171451
cg06504636	76.86019715534	89.5755465406168	79.7914482710076	59.4845448527851	85.3328318874244	88.7728830393475	89.1660620419455	90.0615494798184	90.113742606451	7.04857465439643
cg02240030	90.8271728193452	92.0874842222788	90.3697909447483	69.2791593635842	94.0092754116223	92.7413037354082	94.4027256565834	92.913821481058	93.2027555831969	12.0670304718331
cg08796391	80.4482175047487	90.8452471358258	87.2773109144559	90.3926435351083	82.4687208710575	92.1898417240564	91.6183524039346	86.1334437120695	46.3097489691457	91.3940494759339
cg13844341	91.3687512348848	90.8530714423262	90.1112810764859	92.4859906653397	40.2870679123144	89.0542197604795	91.3945712381738	45.2029327672304	10.1463628880758	91.2585806434332
cg13999330	98.0286746038623	96.407069659739	98.0775688207478	98.1156093363168	98.2054767195994	52.6862820342696	53.7593486754563	98.1156467961081	98.0635529110884	97.7695243250855
cg22715788	95.5379445748449	94.7810664200401	95.1444578968636	92.7046861868645	95.0186222877055	95.2795545348765	95.1221760216133	95.1289075363792	95.214121279508	58.2238173741456
cg02470008	31.0425061489077	93.3448628908508	75.2288219360755	85.2032655764362	4.65548841174147	93.0077702433533	93.1642602669255	4.62472984610295	3.99777881399727	37.3948450866714
cg15704521	71.5158227290352	94.331909647718	92.5595202685124	93.0371604310569	21.6198284450548	95.1663870536292	95.2909238196598	15.5337632503055	12.3708264815221	88.9154914717778
cg10055950	89.4561754390623	92.3250344006114	91.2347683041849	90.1765709069808	92.2561616756823	92.4938055231989	90.7930543239681	91.818660423873	92.2662801851978	22.6299116233654
cg20641531	93.1254671956212	92.236954544574	92.8169765965816	93.6518227082251	92.1790976747218	92.8832480543254	92.7659709228253	10.3907809209416	73.7418457662109	92.9896775999459
cg18619616	94.308600528595	93.3625543462237	94.068391394157	94.578574620672	90.3525852033185	94.6196800608132	93.5791533129239	90.7210040100029	40.8370310937952	93.7911084209538
cg27178045	77.70652949509	9.66202630649191	73.5217385358003	67.8731991585346	85.8106867388746	7.37528721149956	9.9729415906401	81.0941660430737	84.873065916789	71.2077964184519
cg25270424	94.7794746652799	94.1789339540331	94.7223639443637	94.7193222506922	21.4471008231979	94.4883061630041	95.1234478625066	93.2809325155373	91.4675992324915	93.9491477014155
cg08101036	98.0463008988025	2.89584412749745	98.0019420159763	97.8713529092115	98.257407738517	2.31555443202305	2.34349696750555	98.0032109461316	98.1087988288876	97.9529924583227
cg00921266	97.88749007341	3.00374830808992	97.9649258741364	97.8169849967311	98.008581532543	2.58530765476506	2.54752324370874	97.7972647588843	98.0214233637298	97.8986757217167
cg16644023	90.7731947892072	5.36679347031887	90.1432792845793	90.421368969666	90.9080493801739	6.36828138582228	15.4017355765349	89.6133276939412	90.2412373275415	90.2476501601031
cg09766547	93.5603809621186	92.4535775672127	93.8118471659473	93.7857178472726	23.2759146111935	91.9410153964544	91.943903830304	78.4864194562042	44.6094769402632	92.849247357724
cg16805291	93.2081271414543	92.9369674310351	93.5309708751098	91.5784501328534	6.17976078795035	93.5408996760748	93.5628668875721	92.1393815173012	26.649989331933	92.6777093759075
cg05098343	83.506730504278	4.13434552178322	55.2331463340436	53.7459852682268	93.492868308662	2.76779881204277	2.56666632096635	45.2153944290441	92.4914746651159	70.6597641961275
cg10673833	2.55514668772616	97.70184192723	2.32592642423589	2.28059012852235	2.49538380263398	98.2489556489043	98.4180915299693	2.47071856860717	2.53995824270245	2.5041051839795
cg23235142	3.48600837314007	94.1935914242458	3.74478930748838	3.7454197347794	3.86550697662329	83.6397624482354	92.7650709794746	4.03774730290531	3.60734458531938	3.57615735615789
cg14159576	87.6000382516563	88.6052553599597	89.1144655422496	85.316689689254	82.8599017545497	89.2594587798537	88.1011984774265	87.5075760203384	89.5068591046053	35.0803441125824
cg01323964	91.1501099101094	92.0691809876991	89.9225970585595	91.6112313665509	6.09387779587094	90.7767855499426	89.7264813375098	46.8532622305152	4.92308464385662	89.9671054995111
cg20836212	92.4885438407413	93.3533227272609	93.5773345198964	93.3969300704752	17.1681981162251	92.7018569758512	91.3997463973265	87.2759100398677	62.9170775593636	92.6072832847041
cg00497909	94.5831500295965	93.6730976762033	94.8025157779255	94.6590644026887	95.2211448971527	92.4068911395659	14.8962527553566	94.6497387878645	94.7872622715133	94.6448249581912
cg07039378	6.14523644465789	95.4346580465351	81.1739107087427	77.5625653681651	30.5390089696785	95.8610678367739	95.3419668067957	11.6497241555604	67.2010444087076	5.25793488063076
cg12500857	84.2593061514425	93.2967111596601	91.415855003486	89.5110870206094	91.6200770074524	93.3913948196367	91.7929203607581	90.5754159261302	91.4424346712177	20.2238445435123
cg21828319	81.7530733653882	93.5005436361616	94.0105669344247	90.8679986027953	94.4432452085794	93.8925195586112	94.2677252946796	93.4592496066831	93.8995304945061	9.50485902485835
cg05530294	95.4383706395555	95.4446309692566	95.5689544073175	94.5990192135117	95.8868735571393	95.7864443106545	96.2998644482025	95.9082654644786	94.6155864343546	67.5710319689629
cg18724912	81.4537597418703	89.0990390794161	78.8503798145145	34.487710940775	88.2922325358317	89.5225491282816	89.5753371612214	88.6090775165142	89.8130941929046	12.3216005253985
cg20720686	92.6367116044933	91.8856297642191	93.2060730085616	93.277608739398	19.6373078938526	92.9273706556626	93.361474944488	68.2865250060907	13.9032032567784	91.8736460367452
cg09335715	89.0353194833197	89.7576958354542	65.8013513720229	67.5599000245302	6.54132363544268	91.5722969110404	91.6219975195986	6.24169826693399	4.81784706650795	13.6776276584587
cg26205859	38.6157738307131	89.6607280951453	76.6893837795404	58.959284239093	7.48443664104479	91.4976547985522	90.6865022086632	7.77277207726911	11.0161231103073	7.47535960884918
cg10207609	17.6460966814508	93.1116215251309	91.3965631589671	92.8412908761211	92.0655591073177	93.852532240154	93.5464202574702	5.90831950931387	81.0618923312994	90.7257728488629
cg10095247	93.4031063676465	93.058932297683	92.4306886714902	93.0066101068079	83.7972950557109	93.7203015456021	93.3335508178266	88.0246284225901	55.2847001782719	92.8659293224516
cg03920522	93.5600023616306	92.5133450546152	93.2505367900342	93.4839810421065	93.4912052782993	93.9043931072059	21.9742816140627	93.197651939817	92.6966228514992	92.7191702159019
cg07213487	59.3277361148415	93.9007444677127	89.7564471294078	94.6822397939719	95.1634513807303	90.7954475381371	92.2155446640277	13.9605216550159	94.2137659934768	91.4768404043895
cg07375256	89.5530334831108	93.282468770632	8.15938720115603	4.34495645304279	49.4110856101787	94.0372384892935	92.4722729782371	79.7849260233276	38.7696055895072	23.8253325905413
cg18349022	93.4126628947338	92.3067545251643	17.4924827031483	7.12826618202399	69.4041191719505	93.0736594474269	93.0128138876556	86.9146970195798	64.0082144402735	60.1012053121968
cg26647135	90.9774005469933	89.9740047092151	91.9178332592927	91.9780899491492	12.2125856285936	88.8207049674559	88.8974018035126	81.9381703908207	19.725748864538	89.4140811391971
cg17442155	90.8400821210858	88.8179742309883	91.1337907369318	91.0785742033156	6.64606599677531	81.2447638078835	79.6431388929702	73.5980268238078	6.2355180872777	89.6778889764555
cg18683606	84.126982764532	91.8656452983866	89.4080201222674	90.8206287595599	88.6906806324145	92.1450110018615	89.6655421201154	22.8047683246836	76.8110036964998	91.1440625288644
cg13912964	93.0886951523585	93.1404445038651	93.1914153604648	93.9586309230142	70.2357773695026	91.3544189002151	89.7874677681743	75.4418193023633	27.2507150402472	93.4201243396723
cg07499032	3.95843410170205	91.6836651643939	3.86771773576203	3.74065540145592	4.71258667160157	90.9301334375223	85.6391212940178	3.89588628616958	4.19152357861842	3.50045877357475
cg03436397	2.03536463068522	92.8910352249551	2.08763951750809	2.00095976413543	2.2827317316898	92.8669720344974	87.9156037721168	2.17805023113622	2.01431075553391	2.19087009383005
cg11860434	4.59043399840659	94.4868079914595	8.3204558436511	3.69472461636352	13.4517763133916	94.6983290136306	95.8207755741321	25.1679454475018	22.3883438345147	7.47556384083139
cg22799850	6.45619496612731	2.11546628343477	28.467908039606	38.7153549738509	6.78636341722503	1.6875161848585	1.66379114614962	5.04931855566689	5.77018829590204	22.8229731660517
cg02366772	37.4959544950118	92.8358560005976	4.05626309361894	2.48696890195523	39.1598735474737	93.8160574913725	94.2935526320143	40.5569673425589	41.5405318761754	3.65944802339587
cg07485754	93.8272856515164	94.4560749439623	93.57310422932	88.6398985394673	70.1478209662151	95.2083215491598	95.308038184761	92.7374759616627	93.0658312992023	37.7732022472934
cg02041484	81.3194728160321	92.8966842799872	87.1007428721327	90.2435799914574	5.01602374560238	93.6037913431672	93.5608621853115	5.69835575918083	4.87238637577189	76.6782365236932
cg19513582	93.0030675455022	91.5615897381734	91.0876119452972	84.2122935446894	5.3978995073719	91.71233246504	92.4738622779173	91.4030998392856	12.6073588469503	84.2087572323522
cg11058932	90.2437123131291	87.6494648162455	88.927309397393	90.2786748301172	87.2098668536179	90.6774792254614	85.6731922642417	6.28039627612814	36.4771113614108	88.5262472450506
cg10896774	39.7872425513694	3.00814782877438	31.51024769411	33.0352572174974	58.9410564588387	5.62929375269583	4.2375624355818	60.0580164505385	59.3663832048736	46.2636960298524
cg16844053	92.1170942436194	91.5937209023664	89.6720573442883	89.2660061346658	4.93958571463384	91.6502320905261	90.186267009416	61.5577414883355	5.44178699000146	74.459532511499
cg22528270	97.5485559336957	96.9338408902696	96.1948076563819	97.8991166172432	5.21846906970906	97.8386807847741	96.1212439215636	3.24244904148687	2.76215252059755	97.3867066449582
cg10396713	91.4012949217545	92.4041600557295	89.0855845788765	91.3747314103947	89.9586609986872	86.301791237819	89.1631858202165	32.8280797204538	76.4187851232826	89.8545766208946
cg18581669	94.5990574884704	93.9030535890939	93.3919419690242	94.8232029786083	95.4432332260109	94.5438825465694	94.8338917937826	67.2811748531816	94.790903098543	94.3585418148757
cg21459713	93.24441368945	90.431674919811	90.3936689847146	92.0920180298711	94.043766763081	94.0756419344874	94.3320639919855	8.45791991583858	92.670613860218	92.3834986884521
cg14041855	79.849984681831	7.1160824326359	76.8103406652871	74.8189885573027	84.4761308186629	23.7209222185359	9.05349930748501	84.4351542818677	83.6188597472208	81.9120019001494
cg21146170	80.1854426120764	8.44960668685346	80.7003401456891	76.8767823427208	89.7000039203128	50.0645708196059	39.9418186179959	87.7991599292208	88.403565452532	84.6815637517649
cg19351604	90.8070898907408	92.3974225456775	91.1835140528577	92.3024324704218	5.13106746941434	93.8481216242224	94.1383725188632	5.45103850108029	4.46649848338287	65.4042456490279
cg11589287	85.4370273658008	93.2832038789404	91.209525148439	91.7665250748262	74.0583387461011	93.8688693094101	42.4374278987006	60.5489429458204	26.5619512310922	90.8584315476021
cg15310871	96.9709855738651	95.4320270733415	95.1265391253289	97.1327465102293	87.5012784860541	96.7943705656663	97.2330895822171	27.8468964131347	89.1213249271687	96.4639592860583
cg00255726	13.0743177933071	92.6286913229244	3.7770163225651	3.49255683343462	7.01081107791961	94.0563748172697	91.9213351144545	9.31532222406959	8.42113199923874	3.2684898601475
cg19021985	3.85098518301942	97.0436495690203	3.71436619625638	4.14903882302528	3.16966467132605	97.3010623528957	95.8097320816823	3.75320620478385	3.82375491792721	3.96563255208587
cg15942979	92.0195790778897	92.3769862174982	12.8423755086388	10.2795663171712	21.0418318759379	88.7786496745217	93.2430130833164	88.0231719060288	76.3052666498674	15.3486909021636
cg16193207	93.3358367334394	91.7034481689436	24.2967946984038	48.7475818582079	94.2796179470468	92.1347829530903	93.884649899728	92.8150278233807	91.8559552019424	89.0475283999062
cg11893955	56.7784826420355	96.3926914198666	12.7165523573411	8.81101384500577	96.729781762552	97.5476908914233	97.756920064732	94.0838639499236	96.6080095585909	33.9984358340558
cg02324835	90.3340277285175	91.7248190665689	33.4789959286335	11.4483393634888	93.2017852882489	86.6805917565469	89.6052486514446	91.7450904759984	92.2259571498753	77.6924040529972
cg09322573	85.9222117023341	90.7439351545723	89.95431983862	91.0519057286741	76.9872645870673	91.7621855310764	90.8005717995376	8.0572752348055	62.6067730584358	87.0848772416246
cg14774440	59.6503456137293	92.6121998017308	90.8895632251568	92.5267748668797	66.3963144830297	94.1648798763423	92.9414394537869	14.3084589756509	7.47616905790164	57.6519464569243
cg19626138	3.84984169379651	92.4048058443213	81.5294919708822	72.1563289928125	15.2236314368968	92.170733804268	90.6616394694085	28.614775864999	30.8967025587662	3.17571120697231
cg11422851	89.9572344923607	94.1751504500266	90.3174375343815	90.3423056633331	94.9388019733951	93.5367810859213	19.1597516342347	94.3578547787303	94.1099547756943	93.6233766408451
cg12047375	91.1089355171915	93.4761959037656	40.6397642211613	85.1093202191232	93.0365904339909	93.0921389649537	91.6963983753725	91.3312268215933	92.5898188964979	87.9290518762567
cg27519392	87.5354298331638	88.4169584808299	19.4249578912713	33.4673721519855	89.4870496426347	81.9725449119636	75.5435878694136	89.2348023057099	88.8575491673517	86.7010836682931
cg18191092	88.0978284657665	9.95687889129866	86.2656931641808	86.6465532284315	85.3696096768132	26.9061879395252	40.3677626129502	87.0966968704104	85.6534864851193	86.6921277840809
cg20794855	90.7342672821677	89.3970548128187	86.6553017996325	90.0741608016071	48.6297695364751	89.7389143718869	92.6724472908759	19.0381085613571	14.8063558873517	88.9257375801763
cg16282160	92.7364641104239	91.4908055671475	93.3664656662139	93.3454201734618	91.5377313973035	88.8508849138065	22.9365846778457	91.7915626529098	92.9118718592049	92.6363148544993
cg23338668	92.5865214103306	91.011331907168	91.3981956807116	90.4000212572359	88.2220065044755	88.1093336432296	39.175425143826	89.2725842843952	8.26425970888212	91.5539860538535
cg27040700	54.1765477951987	90.1593594141833	6.32442717761551	15.5051279074954	3.10911742627596	88.1352862460238	91.1886322147231	3.67367718237857	3.4298735784422	24.2558338000274
cg20987610	87.4825688931063	90.7972172695439	88.1968563654558	77.6388932642964	92.1977993176889	87.9980235592788	90.9880197908701	84.3758062903763	92.185383183338	10.0288337766293
cg22062539	88.559358834378	89.7510711518857	26.0512742391648	17.9446391803123	86.9968244677762	86.3159255834626	86.3138232553897	89.0342867999229	90.0511548481579	15.2266746901529
cg18304186	93.1864755767373	92.4769170589076	93.1312277061274	91.834236212253	91.742456751363	93.5523214598749	92.4033488041617	91.5839214970168	91.8796972997904	39.0768142445655
cg20039163	93.4553533707114	90.3911606323596	93.3006339557645	92.5852733401165	89.6108613045957	91.3857198326278	92.280869604738	90.7496034019862	86.9369768625945	57.7562646206488
cg23586322	8.96010191118097	94.3241710253127	5.0529433267123	7.15307984274195	4.66768317956921	5.11839198913675	3.96653503646241	5.02561800577257	4.67999467913251	4.91347999815515
cg24514600	91.1113079410308	92.685470608232	89.9901085900348	91.0395911710421	77.0395224067624	90.3691206583763	92.0440866618088	50.740389894724	14.2841146112797	91.1666087914095
cg23898497	83.1921999767194	3.08287323114748	81.3957987209198	87.4080894377248	78.3138669815236	2.17326447174287	2.28512387605073	86.7057585371984	65.5161254648827	88.8328186657628
cg03611307	90.646643961344	88.8946163616651	29.9862877000286	49.7649114905186	83.6004251015895	90.4391705388909	92.7748046260981	91.0224993002472	85.4781782683024	86.2952297468682
cg04502852	61.6674289981576	92.0228107737263	82.625267038914	72.7248932729463	23.6209356399429	88.4249386222068	4.87036724579684	38.4328825056244	19.9432413510918	61.8749200830215
cg06772221	87.3736073743061	5.76497568658464	68.9967622264111	75.9847409932371	86.2448479448674	15.1726994919058	6.90398972854594	87.3361927558288	87.9137449487129	68.6999931995058
cg14918359	68.2952366134005	14.365151295589	91.2924289161099	88.0235503124739	93.5567278619105	10.3243069392544	11.8888244561465	92.7907235285384	92.1711832149117	90.0090600255502
cg12809098	93.4402335309245	92.6275878243494	93.1657707285979	93.5980567466919	34.6644465556303	92.6062008264312	92.3303703386685	75.182840734865	8.25609760098294	93.3856840257113
cg15891546	84.2402641365566	93.6034174588016	91.4924190282204	90.7525300801928	4.11016031354467	93.8875822140832	91.4650318346771	64.3752228806895	4.21270441663916	77.8007502300581
cg09859659	92.496587803304	93.0076313273691	94.1782999718328	94.0574033451499	19.1633109091725	90.8209103381844	92.9588667836462	91.9322924121563	8.19482884947696	86.8312222688994
cg07231045	87.4690248574226	89.9823440954883	85.2264466158013	86.1914985383652	3.05957623574599	84.7492419757978	73.9681347417921	5.19619631295761	3.12357476023239	53.0857668634972
cg13474450	93.0383946618928	91.5966749490963	92.4717075348418	93.6313693592539	57.0402246375683	91.8349319898149	92.5616739940932	68.8684868383808	14.0928752074066	88.4996530603873
cg17117981	83.3856903987226	95.9099353774561	91.578111148705	95.8608376493273	58.7114415040641	90.3286155729688	96.5664155557695	4.09410654952088	39.5716253072939	95.0594050924921
cg08973191	92.2673055674858	92.6206839434721	93.0642564439539	92.3923662374719	78.2562767973638	93.1858428030341	90.7176636158628	77.3193659915135	32.0995742136974	92.6484285679318
cg27617225	73.6544496453152	97.9469233245876	78.043321497489	55.0663457412524	46.0712781396591	97.2441912701652	97.1393775551705	65.4105015800025	50.6832828349022	13.7354652153506
cg03515927	87.2722845845246	93.4387666465253	90.0033293331137	77.4111357811686	79.5698208388724	91.4292025639211	90.6773475191141	91.6412466261006	85.6990530439166	42.447357711352
cg04943741	92.8447575350621	91.7610502895381	93.2443505849166	92.9878451384638	41.6567109291397	92.7805364475398	90.4282079537298	77.0566418856773	20.0791295805758	92.6924426804357
cg11899596	93.0404834583969	92.3862449530208	93.0822303342986	93.3851085207098	28.6253139492037	92.2632202355964	91.4138526778615	87.2862771320446	76.3285873475304	92.5749954926596
cg02340818	75.9390088087901	93.133123402095	49.4130026797908	34.6647327377594	91.7603085456586	92.6754550611557	89.857420678466	91.3635437562925	92.1524348587852	20.230819932326
cg03662459	92.7643286089021	90.0416109557708	93.0726196282006	92.63277522182	91.2505950796986	79.4232457955729	33.9574605228481	91.4809068147438	92.4879686868886	92.6451021496041
cg14134003	23.0756365997173	89.9482752479224	72.6685339138688	48.5523685886298	7.42543544578038	92.8806389857983	86.5635848648418	7.35584498048857	5.0996721576431	9.68468673788639
cg01715248	87.2115939505718	93.9413800950524	90.0669523905408	94.5049933928909	23.105749612083	94.0457643915425	95.1149251115129	36.4489753487567	21.8469071311237	83.3030309027146
cg14186944	90.4993385852707	89.0272710909593	90.1812823886887	91.4380790589194	92.507096512771	88.5023133501345	14.3814657862339	90.8137975904699	89.8312648958603	91.1580402357105
cg00767010	13.0453891810569	91.1810050923883	8.47884567182075	12.4777213575198	6.8387300909548	10.7792878945515	9.58561042755559	6.54341755248309	6.88029572927951	7.605799386484
cg13661827	61.5424009435228	92.0428431448242	77.9243146149597	85.4004024049856	55.8272104208499	91.5167320753216	89.0063723349822	6.35942079617439	27.5743522062333	76.2536054479805
cg14584535	67.6941457615436	90.9561490156392	89.1407814828026	90.4155933917342	7.81516357023834	90.5750826955379	90.5955759677037	9.08481473508802	7.14958130265121	88.0340398829201
cg04784315	82.0964651095536	93.53919360049	92.4592623676761	94.354064701431	10.5138664661618	94.182383822386	94.601620040962	34.9036084199798	15.8356838884499	92.8825540514881
cg13487666	5.56973713081202	5.43359727400431	58.5591765227232	61.586732296564	5.96791712806813	3.66181697087164	3.48471155531379	4.42246059761326	4.73918713338498	25.522193503503
cg05514971	60.1274415209432	7.49843889673624	54.7319080211192	52.6975680138522	46.0438578310961	5.86315025076843	5.39620783764796	10.1050845976331	44.528830704714	57.893224622656
cg14522718	95.3306885553967	97.5424932988876	18.2261084667884	32.7860864801293	96.7798648485828	97.2088059972797	97.3034795223032	97.1654316224929	95.8960064634815	80.6358302670614
cg14606321	81.3021648730888	7.59340745733081	72.5722194747942	74.2227366176586	81.1253540427945	5.93537866061281	6.06186296488034	73.4126265966853	79.6544348968019	79.262186362892
cg10531986	85.0545915154934	91.4409565899132	38.7594577401606	27.2870514187851	62.9170884507007	91.1055090691821	92.0555255547382	88.8273621743097	76.1945032892477	38.8672805211604
cg14550153	73.3712670732188	6.11193946786008	78.3807144057388	71.9415192223617	79.471282146228	4.23574345635184	6.20804037153668	82.8502887865985	78.8037282429512	77.9751874538501
cg13808936	97.7485213061866	94.7941877271238	97.5154965746629	97.21333730161	96.5309831616508	95.3811230897868	15.6118611233099	97.6583649663952	97.2952650661371	97.0475845687646
cg14350800	88.5150073458505	94.8721509836863	95.5067213873388	95.3924002303427	93.6603353964784	83.2122604653596	19.4000243717811	94.1395858473521	93.9364740035252	93.3437615279517
cg13931640	67.9121258323244	98.7169644478734	92.7992407763737	98.6890360902285	28.004674805168	98.9546417216938	99.0359746250782	10.6186246785447	23.2733132561604	95.6117530915886
cg08828193	81.7496051442817	8.78274411316751	86.9391605093955	86.7199768371909	80.5170104889265	4.50544319429375	14.6104749313815	80.8627966803417	79.4317639089076	81.0859726749362
cg23128584	91.8867510381409	92.6370735788029	92.1911100376231	93.1284290624355	51.5191661898918	95.2069174036576	94.330832848427	68.7136096150358	9.90738084635038	92.8126088687565
cg17893934	97.1661689905738	97.4756278624102	96.8156266271508	92.6751270632601	96.9727290632313	96.5281883881034	96.8324239093052	96.9492455002487	96.8153999253728	41.3001093604694
cg06296597	96.0014847946238	96.2351992036924	95.2543256617669	89.5148480541367	79.8720316531722	95.4773545861878	93.8699796235034	88.6969116039822	84.9307412608403	31.0901155454633
cg24420366	92.1700098598429	92.6303628629225	90.0649353061366	92.9998803931194	11.0227142453323	93.5200332822951	94.0555416370406	39.7064823094078	6.76091592439337	92.4640789049188
cg27388962	7.29566038360666	7.81744818707403	65.0562288229771	62.2031324407107	85.23787024049	3.86416329959563	6.20453428825865	71.2889845708207	82.4466951890107	78.2611624654244
cg11689753	80.8811180518466	4.53475518550931	75.1448936502163	70.9789692392736	90.8664967361911	2.35976523524325	3.31253768579092	90.3027325517237	91.0503992348478	84.8875786957574
cg05008854	92.6612928336432	92.4662777926962	91.652342507928	92.2015754579543	7.81257878020255	88.9938342956478	89.912537784761	61.0442208516568	10.9732748321095	90.5013074553064
cg09234252	93.7505960320721	94.1932304555339	11.0795051009569	6.56480695870146	93.8771218043787	96.1074000927497	94.4115949982637	93.570164655072	94.0028113277165	26.1463927956263
cg02257172	87.9762310636779	87.0671577406974	88.4085834436377	87.7328844903454	89.1621026278992	87.0206914928103	32.8839382516992	87.7319096185908	88.4499984079038	88.1263097285443
cg17680211	87.4801197376079	85.5313111532669	87.3116718819259	87.5719471601053	87.0048813591741	84.7220420359395	16.4370109069121	87.5440343029229	87.5947374437064	86.9005571909746
cg04780563	91.7111399895492	90.9994933815742	46.6586394179525	32.9551579850882	92.2380012620857	91.782571822688	92.3643108382522	91.8360682974065	91.0545333654931	13.8135574888431
cg01464748	94.6392221898193	93.246446103211	92.9348007759644	93.2432668371273	93.4603467494066	58.0649029308895	50.3559607874363	93.9173746817371	93.8775513724088	92.5700155640225
cg07355189	89.9844428879139	90.3524839044503	88.8371185068071	89.4486554185782	90.3437114458228	9.5305031514412	9.33634406618197	87.1901074012843	89.8743935107008	88.3359430591592
cg26291600	67.715444086315	92.2845471084319	93.8093533456056	93.5747987621747	93.5662945293575	39.3433124943997	27.5036798847602	93.0050725103055	93.7763281478794	91.6360014709839
cg25656283	91.2549345182856	90.9991377586901	91.0471366402357	91.7703108052443	13.0061152402661	92.0904369746499	90.2871797963003	67.8938604684218	26.3473289474877	90.9884776062288
cg11637084	94.4562868486926	94.6107467925401	86.2026171817048	59.2145738159534	95.4052529137879	94.0825641496415	95.04486606859	95.5468026126444	95.2916878181977	18.1167425534748
cg15293582	94.702368520666	94.6007681240313	62.4782200000533	29.8861277393338	95.7707683223296	95.8651855889528	95.5731306322448	94.9650594162751	94.5868345053616	15.4013076485543
cg09553839	87.9178437317239	85.1957216313748	84.4380424408956	89.3169940589822	68.5700228250252	71.1068205419921	82.9784016871822	6.28039780763813	15.9486259697923	84.1062396067724
cg17960717	94.5673377033335	92.6007479843721	94.3150534276116	94.2848048786442	31.6502253453043	95.0465276052901	94.4593064499983	93.8006504036887	88.9308031182586	94.3209363995855
cg14301562	90.038344402043	88.1960655643127	89.2524870755054	63.3645284061493	87.2269002974115	69.2735661162183	64.0168139649362	91.0127844265275	86.9486008637129	6.34031123104537
cg08560387	65.5063815789342	92.1645431253111	2.56704914987718	2.64722449966771	2.59967916013175	85.9784976437188	92.3316092721725	2.77853840259914	2.29154047754732	2.36303019294831
cg16183122	96.8567789892236	96.1683333719289	96.7629744597867	95.4884170454358	97.0445022107171	96.8881931531791	97.0560780021139	96.7584491657975	96.6779144327944	52.8152891674045
cg13654884	92.4498791078024	91.8370349409668	91.805235766969	91.8078241482959	93.3504197381524	92.3973837688758	47.1992782194437	91.9838149500614	92.8093262077497	91.1210828334209
cg09440270	41.0937838975854	90.1934198658725	42.9362200012788	49.5985132286333	32.1161172382902	19.3623086837194	24.1987814074817	32.9565030750412	33.3842845339489	37.9303204999515
cg07225966	46.2296072800028	98.3608694264214	51.4661677362328	56.5150541471466	29.3898933288421	4.22531298636796	2.49031895459317	33.4865097657506	35.5589611451912	41.9762065516374
cg19305681	12.4221712777361	89.8200272292594	13.1373109168204	17.2727510364076	5.6620532545449	9.19329423946016	9.11247406408237	6.04111212595151	4.75004726071326	9.95494424276593
cg05193369	20.2334287244594	96.1431546718318	20.8017380058744	24.3998240890392	15.8842861859768	16.2066232218292	15.1414360637813	16.4478744263573	15.6482676244234	18.217149460981
cg13630239	78.4071532629935	90.1300772305642	85.6903083465512	66.4504738905015	74.6327974350391	90.4754207789204	83.6173307734679	48.6867058108726	67.3129681876208	6.87672161881013
cg23078268	7.05168245338296	90.8296047754511	16.5503579068741	26.1422243430119	7.52883774836089	86.3661081783034	6.9500184331992	7.05866455044243	6.3183625959533	17.2520401405255
cg18267049	22.2020484231588	96.1772166038804	10.7911920490684	17.9431600194316	6.15714157054171	1.97686099279527	2.69707294674379	6.25659184160116	6.84226668168716	8.23449065568567
cg03679755	25.0919149346047	95.175808758937	10.0519445165931	19.3261218076982	5.11481377856621	2.72364486556051	3.79655256505572	5.68532829035957	5.36275890704873	8.85308447686396
cg10180440	89.5947195865778	91.1414089346165	87.8208079889279	89.5192739310147	9.63584941247061	92.1933058181055	91.4790429294277	88.5511769861872	43.6467430198466	89.9464613511924
cg26820037	22.9585421138303	94.71672408634	22.4453922061692	26.4843064334688	13.9530620839013	17.2689459415904	10.3904327020283	16.3449709086515	13.7320734485797	18.6582388666369
cg23516680	93.8276781533614	93.2994313991852	93.8398212442833	93.8918106286272	24.3931364194383	89.6090747854854	88.987365361344	87.9491584343697	79.4113551575799	92.3092812158467
cg12673499	58.0218265906093	91.461522337196	63.7801928095432	11.5378180621905	70.2736081048031	93.2502065530541	90.599510572197	76.7187931190666	80.9143845744693	24.9375864084615
cg06984255	91.754045571877	11.6198046910773	90.9467706594473	90.2861484279571	91.1146753576425	6.52541811218313	10.6479438843746	91.3566507293868	91.9354787544709	90.7905720398251
cg23130731	9.26567981388092	94.8165576116669	22.1434417478319	23.1063624161347	4.1029572444428	95.9652508572884	92.9006308586515	3.57811025292395	4.00547989511159	4.4061685241529
cg21359303	36.9127436248067	94.5940468127466	14.2515518204839	12.3348736191659	94.8113636275629	95.09485079907	94.4081185945006	94.3157723213133	94.8607010850455	11.048272761452
cg25667511	93.4913767140324	91.7202468868122	93.1119798588689	93.3718997316526	93.1611423645741	92.850753904974	16.674276504346	93.1343285949402	93.5829681559533	93.3401438377641
cg16660547	90.998848096259	93.8424460638997	90.6760096833658	90.3485929125116	90.6884063677574	95.0522734232392	94.9215758632557	34.7148911564632	18.8124290634711	90.9767896423454
cg05923857	94.2451397491937	93.5061343072643	78.8437826625777	93.6398297820657	84.1141823839007	94.9015517396954	95.2901810139477	4.58177804475221	84.007429657724	93.6758455173544
cg24788483	95.523391060249	95.7358550150204	85.9723823848637	96.3660054114907	93.1068445331786	96.9118157355961	96.9341265707512	11.3890597943118	91.0456645040854	95.9680615949726
cg18430255	71.9257088117801	92.7652690498725	26.14026381509	7.04737099289403	85.2065157982244	93.8950258405692	93.7785750290005	92.8679835500697	90.1876281322801	5.26009798825239
cg05643988	93.4781628748839	92.625440313987	90.7775106146096	78.0339150096241	94.2710545595367	94.6438370815985	93.7532485162542	93.0642125180196	93.8526187211728	20.6236439497846
cg11613559	87.6679851543401	96.765385509342	95.4055346296471	96.1698347718065	74.9285238165167	51.8459776555181	52.296464714458	78.1609840135895	76.3497965711957	89.704276193372
cg19392379	79.8886690168093	92.736919984348	82.5182501323286	80.9079002096102	82.0212219661134	89.726606873096	35.717088537931	79.3360587068809	78.5317671605669	78.9067343192138
cg03932201	87.4986154636488	85.4803276412681	86.7307461941121	87.7743967773643	81.8855905285292	82.7043077982361	47.7720066647193	86.7539183973773	87.0002647917323	86.6201933055644
cg10967866	55.4956165265237	98.0047124853898	97.7615260533081	98.19544758242	14.3056860574369	98.158722954064	98.644768937971	70.3036804473084	53.8223384502862	98.0496944393862
cg19137806	49.8139177850805	97.2096403352485	95.687801839274	97.8396359057828	16.2130810843231	97.7873003139844	98.3576269577381	61.3179020990707	48.582491469743	97.9076068691737
cg06760238	54.458743110894	93.0979615538684	86.7047931437024	83.1706066039181	5.53793648115305	93.5583422899032	82.615583937789	4.77778645767501	5.07844555802056	7.41998238532371
cg01040749	92.3302352367565	92.0177130570627	91.9652977937688	92.0833605485879	58.8269134279681	92.6953184733461	92.5151636062588	86.0300503893404	13.7876027354893	92.579641080359
cg09163720	93.2031193476345	92.6426119429968	92.5403399718845	92.378614172084	28.8484676966395	92.7792228933951	91.1533883598134	72.8958852602252	9.5994134807734	92.9112224050998
cg04436469	35.64225097421	93.1107451110259	30.5352260794089	32.9554419726763	26.2436954347641	19.0508253158889	27.2416938925584	26.3055652961127	26.9975881231682	30.165530376185
cg14259466	92.1755169617944	96.6775868763856	96.7307600165553	92.5243246583595	71.3787792901986	93.7762147939305	90.5296280022191	95.5745937056866	94.9896986254821	36.6776249569221
cg24431515	98.2629949390271	98.6554548602703	89.4626155785364	56.9162620477797	98.7313797030423	98.8853537431818	99.0322466185994	98.6374316508439	98.7595988883108	66.6394294921841
cg23326607	63.2544969678043	98.1096360435158	53.8212021595584	32.3987088425956	81.7171699838287	98.4313306827378	98.414106236233	86.4194704244255	83.3164031921829	34.1654161823024
cg14957089	57.3178213950875	93.6724377512103	25.9392887638196	10.1892352913298	84.5926611808647	94.1098763171729	93.5859283625081	85.2180739898773	81.6162566550097	17.2770499440829
cg00249511	5.99484074990705	95.3509518413759	3.20752005384813	4.22749990662071	2.67857577697542	4.55482790804624	3.69940088317898	3.0092625647685	2.77105507289691	3.32317639977996
cg25774643	6.84701171415492	98.3705707414727	3.07347733335138	4.45849566218874	2.01051794850951	5.42436580939947	6.89426361427229	2.23811534229161	2.12677253906322	2.62779952155287
cg06449094	89.8820920393859	89.7112972979235	88.2166190002866	90.3548463739013	7.39003570876472	90.4510777862439	90.4894985593382	36.5462461704882	14.5999066493379	88.3105172030915
cg06072036	83.2906871274341	91.8150669558074	83.4493364809489	87.8917204461345	3.76267340833602	89.3686794310376	89.9080031730616	17.2928351348319	4.5800822303107	76.2897641933157
cg04552852	43.450808752433	2.84699525018575	68.716084888966	71.7645718839067	34.2329939516924	1.81324250103565	1.6905919982378	26.9390264955933	30.3831582052457	52.8437617724164
cg12464638	53.140684888369	4.49193574499291	76.6366062460092	78.6897180279425	42.3019696227476	3.09638054059328	2.54063105866876	37.0192466556868	40.0154421098075	59.1929019073152
cg12332083	98.4640127642012	97.0838587650625	98.0163498963157	95.6075144970685	94.159345786934	97.9346622222511	97.5258091279557	98.3865375568423	98.4172021590138	58.9818345212517
cg11944324	91.6930580019815	91.0335782363921	90.8624589858642	87.7431616357929	81.807438003607	91.4268416186735	91.0463461814332	93.2416131490792	91.4066317670467	49.1476504646264
cg11095027	78.8106837438892	91.0376817322138	76.9664721525399	73.5155867961408	18.3818999209014	88.3452385179743	85.5091434397889	64.5064698821453	55.0511528525505	27.4946547901929
cg07873128	90.6965751352629	91.5266548912584	91.4171599497035	86.4438948622055	92.5291832864845	92.3543500261441	92.7811184433744	93.0079601600093	92.0778254644607	44.3537403968967
cg15069471	84.6993911523479	87.7939344614013	23.2145629222897	25.7141084780455	86.4334073767726	88.7458926643138	86.1782620775369	88.9349471987464	89.000990048323	76.9884913675045
cg17976229	9.49061496431993	85.7769207259354	83.7612805275192	85.9184753495316	89.771480385804	86.1914501112297	86.4582737067129	13.4204894253812	88.9025925500157	78.1064171464289
cg04292941	84.4328400343422	85.8865954737789	84.3519975610043	85.7801679768664	81.0634625870353	18.835627172884	16.2174640011391	81.3723127940039	79.6908379460651	82.7210826018848
cg16322014	94.9933851137979	93.083528389689	94.8889892235344	94.8824080903104	94.131435684175	32.2887309651517	22.5886254148701	93.8540590254439	94.1029689901876	93.9890705341357
cg22908616	90.5782880265058	89.3887872414026	90.0952971329939	91.0329132269683	89.8862924203586	31.1416634566453	22.7808683378803	90.5052042817021	90.2821655351741	89.9765593363855
cg08043565	81.5943845170982	5.78795843126183	78.2138261765509	76.9123763851431	89.2081800299797	3.46326473350412	3.43403449241108	88.673126343391	87.406774004791	83.8368964994148
cg15805337	92.5217080468139	93.4882803848071	93.0990726044835	93.0890738967926	93.4426012866381	84.9950839961107	32.4909775152028	92.3024823576057	92.1885826147871	92.4257476523427
cg16636767	89.8960959796364	88.5550070323409	90.1131482891312	90.7140506236199	90.2045791526825	92.0843113525251	90.902318180924	14.9505588332565	90.8559687280172	90.1734266094228
cg12611860	93.5142348341691	92.7841757302268	91.5785442524783	85.1822310450466	93.5842938927565	93.6812943353339	91.6128746531294	92.9910607725303	93.1587132377878	27.0270418579703
cg21985691	94.6062599580602	92.8360162188323	94.6647691455292	94.4336905022231	95.2540781847877	82.7437749735088	16.2637136523062	94.215627970322	94.1466112583078	94.1919470077652
cg15887459	37.9689686180583	89.5113078730558	32.5227050814142	34.4992526242783	25.9674014539294	28.3130225149547	24.4910804091174	26.9548446064839	26.7530511482302	28.3811664967109
cg15846482	17.0900302805105	4.14755619175124	50.1054015127906	59.417540839443	6.37280881576163	2.7347281036579	2.75560670963735	4.40754964499295	5.18611389104048	8.93186524623799
cg25600606	94.9404385380495	94.3934061499295	94.8425559464113	95.0682848829472	80.4380674078363	94.9108896065577	95.3655529734092	91.6706458068714	8.57024085953587	94.8081056751595
cg04036920	94.7373435417585	93.3002226577839	94.3195996234046	94.8914088240721	89.3388280986868	95.0602118502992	94.5480992999024	89.6018128723991	19.7599885792836	94.4608476608013
cg05344747	81.0664373471558	91.1433506367496	90.2545128938425	91.2935630285894	8.99647784823834	92.1154668936428	91.5057030843558	84.9975547949688	7.64555494715844	90.732988256139
cg03452168	68.555388406229	7.68550080859171	58.032058378188	63.6867969792485	12.0552856752574	4.96762649281351	5.29252621023907	12.9584339083852	11.7674578830144	29.078168528734
cg19259111	93.8991948973387	92.0590665188003	93.3635412454672	93.7803318258742	83.7474782986132	91.9230631383065	92.3619745193017	91.5160765135117	33.4902038943234	93.6317689034643
cg06784824	84.7809023935048	3.65916827147336	79.267385258874	83.0805291001008	41.3850933081442	2.56566374865906	2.42264017878989	53.1257488129742	46.6576355036776	81.0282987437854
cg15982099	3.2918057848492	96.6386240832861	88.1669366763502	94.7158992616217	1.72557652775575	96.8974004681084	95.685692650328	2.79450477894914	2.79236826665357	92.2217869468644
cg03106245	5.662609160808	94.3166878054219	83.1593539989747	84.3791010717851	5.39691209030689	93.1835681013969	91.0333471051723	4.90107834690391	4.98153722995845	66.3693480563893
cg09739398	3.6958843902563	96.6693577214442	50.3036587813296	57.2358550221971	3.10715431040424	97.2551205884643	97.2511176131634	3.19992232754911	3.27408413263829	10.0576706673107
cg06911753	99.0496693543773	98.5555638562468	99.0514977520229	99.0264828441911	98.845994481194	56.7340459280143	60.8603343259228	99.0174970847669	99.035127697312	98.9870407900324
cg18356785	98.1560110609407	98.4143199019881	98.4788124516832	98.41986252537	98.4951042502536	4.66028858298058	6.20117215219203	97.7790092236942	98.0813564721887	98.1022563709565
cg05537653	98.1469686137999	97.0766920774232	98.2189995917137	98.1831952419388	97.9726435788084	32.667607473688	42.3336087445289	98.054497383843	97.951510716428	98.1859541309823
cg09888840	27.130237665124	91.3578565598364	89.7133855924831	92.0946506030905	5.23145680129989	91.2446618613891	87.6380885222124	5.71802755398178	6.31875311660999	87.4775569097534
cg21272996	33.806813925447	7.70127683687783	86.3156133771329	87.7769452358444	6.31485953790928	3.93502583614137	4.7865499993656	5.30646842633836	4.43655264118263	53.7964746469505
cg10831212	17.9070199997831	6.24355410067796	67.8725664406618	73.6185687797002	4.04612473980444	3.60405937185932	4.01134300375211	4.10650974152272	3.89882354632446	34.4938474655033
cg09878888	21.4064514792745	2.83025551387914	57.4568234183927	58.8975442689731	2.75005803151726	2.29613519011963	2.18092126661328	2.67733853053741	2.39629592686754	20.8537493076257
cg25791430	83.5544234323684	91.7763581086225	90.927599918421	91.735289923935	8.26948015210257	91.8896327156104	89.6491347546709	33.4852188459688	42.2318190253276	87.8861447212203
cg07380416	2.64360870893842	93.6121493291119	2.22801622608877	2.11610100958772	3.49929005327871	94.4558025145055	91.2434649437643	2.54688758170401	2.62118997933455	2.23580265369786
cg09153080	6.84378561224106	87.3821956258944	4.32778634618497	4.08936445912302	4.33030940560547	90.0234315294045	86.0674558968222	4.63514235780286	4.1339222414326	4.02336838094094
cg02661764	88.5729515871147	91.1240909224914	13.4640498186884	55.2125338056292	90.4573233008204	92.0235260624111	88.8489690968134	85.3789082733938	87.2891608053609	90.4914778502252
cg03370752	92.6230897383635	92.670081108311	92.766803719229	92.9575389842243	79.5017257271238	93.329029403749	92.8039768686894	82.2553952183342	22.212586493805	92.9180641051491
cg07682037	2.37268507440265	85.4493610169873	2.25194181903306	2.53565753070138	2.85853446639911	84.1271267611411	85.5950560895331	2.4148217880903	2.38810333618441	2.23874133503424
cg07884764	5.34381638247381	91.3343572928743	6.26475830872999	4.1178653873553	27.8425406252787	90.9888640258133	91.4236287382746	25.4673385483721	21.7870057624277	4.30263941920201
cg23851932	68.0793749132628	85.3003585278408	47.2923408439444	25.2300095551951	53.7349878444411	86.6804584014076	83.1049417841953	75.3418846429618	56.3944436760923	34.7156886592421
cg05462570	23.6390387628806	82.7942067615946	28.9154063767459	31.7206989928019	10.9509399456639	23.1661457048135	20.4949695744447	11.374743920891	10.4240509277632	19.1872675875444
cg19885625	8.22256959236722	90.9131546084769	21.8911686064661	21.5295380079193	4.08738456688119	6.30973079336459	9.44786847379532	4.30594162843262	4.52917882381682	6.33182116475684
cg12589431	25.3096375349869	5.66707092413326	54.0519857958605	68.5684574357901	7.20542291372047	4.29823757866664	3.89542303954093	5.33788717746928	5.33158032457158	37.3033574624206
cg09762242	3.98789728299268	96.282507163874	25.7527368576422	10.6932569879876	4.82474691153195	97.3083249706923	97.4214136406839	4.01050439021635	3.59333119786243	4.13457219323229
cg13395086	3.19190567533034	89.8869438372934	15.180291651463	6.10215030102636	3.72373145263091	88.5961109987248	85.3951648792529	3.18294334387803	3.2185021996808	3.23100698331256
cg24301930	1.71691569052789	98.6893568463942	22.2975335765779	6.61285492871509	1.6216642357026	98.8725255513435	98.8641113860944	1.76469338271994	1.73211523435596	1.88201083065166
cg11803771	21.9262561643578	89.2564300231271	49.4975840208586	31.1045247986043	4.41765848629597	90.6417485928615	90.9361027098672	8.23341076604402	6.90977657391644	6.2828319560082
cg22213242	88.0029614370269	86.7406395942998	90.7522861468849	57.6183932622277	91.80634190521	84.2957520558989	15.9973613896876	91.5275945090212	91.7044412870866	90.776390721498
cg13980609	90.8828626335188	92.0687872570917	90.1748217186317	92.179616483857	10.2277679894605	93.4724119970003	92.9203828305464	7.99235909426925	6.95426294835279	90.9304758492622
cg08670658	91.2897038862014	93.4606639024258	91.1961053957861	94.6303220154499	35.6692095170643	94.1839939005886	92.7689040235381	45.5459099671449	8.06016121876082	92.4445810794032
cg13924996	75.6060187936349	98.3875569575912	44.1315779167873	5.28006071351269	3.42816470699972	98.6108710871203	98.5823940009208	16.6660877615983	6.43133795185583	3.28968081160631
cg15698795	4.76676921468701	91.4721944198474	7.46722903553734	3.14222315032477	13.7415516535854	87.9985196521806	78.5308352457766	5.93957930352695	6.47280446577851	2.65148425897604
cg12128589	68.8832178165945	89.3254082101316	79.261438274647	51.5234542305012	89.1784541041199	89.715043655318	89.5281620021513	89.2604681724829	88.4349571132375	71.8336781254168
cg10542975	3.00896457544202	96.2073886997713	3.20773914866942	2.80950206258109	16.3074186398932	97.2369120845814	97.1817430583093	14.9296876243195	14.6640316948722	3.07651761052514
cg02874908	10.4411698243106	96.762007168093	10.3674581064421	10.6565063495993	20.0342028935528	96.4182745095593	96.001178385164	20.7845404874485	17.6861395541912	10.8253749075584
cg20792833	5.42456780810372	86.376191478122	8.72263855043849	4.49486305595972	36.3410661014102	88.6547620103954	85.3476652637173	37.0065575853079	33.4588275554188	4.64340341098458
cg01525879	94.2204524617736	93.9437139388921	26.8551483104305	62.5692428473329	90.1245261458023	94.6340804895523	94.438656188085	92.2959688715926	84.4572161180778	80.2342402734644
cg15995296	9.63264008758457	3.67799367977542	38.6041177758597	38.4133384103067	2.48641427320833	1.9132942759741	1.729979815272	3.16075877072194	2.95182498242352	21.8025452251198
cg13603599	67.4185974147074	93.6223118253877	5.90078710142027	3.98633126210102	53.673588986679	93.5741361972695	92.5016276945113	73.5940133309385	76.4958805264459	14.3989766027219
cg14088196	5.85506124166731	94.4619473922204	4.63525930248132	5.4539303436166	5.99954706634709	94.2961668968751	94.0111300631522	5.3634155695756	4.96329083293049	5.04273426855118
cg25574765	3.23249046857917	97.8216511712692	3.0409333696649	2.79708103453152	2.98115495334366	97.6354460021636	97.1503959012719	3.3555941624973	3.31884700684494	2.85993034541299
cg24395117	64.469581273096	11.2592432932355	77.7742775829586	70.9324218558225	66.3456617214365	6.43776669704988	4.48908163304003	64.8461109392008	65.994558704686	66.5464248448145
cg10859442	68.8526716282993	89.4027191573843	7.26354465231964	4.01448876007153	29.135092198168	85.3957102661814	90.6526140433151	89.5169906613688	86.2495963774999	3.93903861695987
cg21917524	92.7642801672919	92.8547800017682	92.4722903933174	92.9973288909658	92.3215342629128	94.0159003385427	8.10628877995975	91.7950567605073	92.3293923002475	92.6029596766703
cg00453717	92.1068242260711	91.651560937979	91.2483230596518	92.4477945293123	4.96680378988599	89.364380249649	91.6010837032966	7.05035361252177	3.92756224958266	91.1485107075096
cg06776644	90.4634881870984	90.2882086190459	90.8928474934731	89.8775722529228	85.0215618577834	24.8862045196185	8.66421750177185	92.0223272194953	89.3552897349259	86.6924225832896
cg05494668	92.2416449138534	7.78472133952239	92.0085349061878	90.8991662130879	92.6732499444412	3.40155740480291	4.79489112673511	92.0950640603059	91.7087407202412	91.8773764412388
cg26207239	76.7485509784701	80.9476689229775	24.573817179987	33.1533049304921	83.1714892959599	82.2053002721052	82.1642244977244	81.4880354792667	82.2017182442636	62.0050706620508
cg11067407	87.5929127313313	93.8737605467097	88.7459650796788	94.2965236502011	49.451375917201	94.4396247440328	95.0633368363265	23.2610891195834	34.1908422504592	88.7632592015256
cg19232164	93.7570459281874	93.807406293972	93.0645806131723	93.328633108852	38.5498326751294	90.9603741510988	92.9067485824731	93.4660568460159	91.7028283094486	92.4862899815168
cg26997966	78.3346609379852	92.592977117469	92.0545678172836	93.4530792689821	92.4164395255626	92.142630445979	93.687493048766	16.0122516541882	90.8749824386297	92.0738579631331
cg24612198	94.3552960515735	92.8835950881848	10.2336332068696	9.15285364598476	94.484623893431	94.3697312026199	82.9284852614109	93.9438812070813	94.2696670019263	83.1014825861922
cg07728874	88.5078295605738	85.8992541441021	15.9490558950195	8.57085533934316	89.891134739852	86.4792663938939	72.4406534556045	90.05181593368	88.9800834413425	84.8869944472633
cg02341556	72.476309222395	8.61176232207539	30.8168986241452	26.3756047397175	63.0354158918442	6.34652692340742	6.54303868940878	65.5162274427444	64.6068859389657	60.8572223604559
cg22512531	93.3511876430345	92.1901745372578	52.8882678879861	6.48066024157089	94.2258438346472	94.4562054742026	93.4773854791993	93.4034287377645	93.6554182125622	36.5782382771664
cg06429194	87.6692324902471	11.0982611200767	88.212564755802	88.75801502453	87.1420637416932	5.02478641273133	7.83278150555618	84.5338411210457	85.0469681944401	86.405932884565
cg23855986	93.2710546658368	91.2967472060935	94.0632917214438	92.3145493913343	92.6860661845531	90.1184167601608	92.5527382036696	93.7431518293212	93.2988985973135	48.6670816960919
cg05078091	94.9407513340156	93.985260297294	94.0748948482279	94.1134348420569	21.9931319348623	94.8580900983824	94.6812436634398	94.3324873523151	93.0391488005945	94.3176634106697
cg13255542	92.3734537884805	89.8059530604421	91.129831584143	91.7485514940464	6.21310984886112	92.0041344045445	90.8344613634911	53.3535547398735	4.73844608876451	91.1013598752413
cg20203469	93.7163658218736	92.3814198059638	93.5595478302544	92.6602653368061	37.558820321471	93.1718679428502	92.4391395333011	92.4816822513125	23.1020952703191	92.9600700670003
cg19037107	93.9627990109913	92.792670387781	93.3200857972214	92.8112713540095	5.45484245127903	93.332335976798	91.4413262585692	90.3897395842364	5.64110004781757	92.6660763020307
cg05949667	94.985480343526	93.0596807596278	94.1196858098914	94.240863726951	53.9346918647511	91.7377490974247	85.6593035300469	92.7861312606108	35.7284181653034	93.6250596593572
cg10783294	94.6104771094931	4.17786613130672	95.2107522692728	94.9879586827248	94.5297694422611	3.05261783456982	2.72290506177197	94.0162702645702	94.594764850653	94.085737499822
cg01657186	95.3976667925055	2.82144334122513	95.2714608288146	95.1218075759525	96.7371430973842	2.18489006013702	2.07607501956127	96.1183165236061	95.4161420908156	95.2105560275626
cg11268190	81.3331643617941	87.8488241428601	62.905005500222	28.9808094244993	39.5555970331249	87.0957212768475	87.3970423514362	33.4445326329372	25.9245537798949	28.3289445620092
cg10692528	93.9376763558108	93.6186056053286	92.6762453842	92.9611925500995	13.6810660258871	91.0720294019515	91.883326252806	91.98140716582	55.797155455174	92.2360869253627
cg00366435	93.8997754670991	92.9762745457769	14.6628299009149	58.3127294119167	90.6387251033723	76.8699432960591	83.4599648633425	94.4148462271336	94.4833999227728	93.0060773520148
cg19693177	4.267547205384	86.5334014576232	4.55447517213805	4.28713916263354	4.52623989881838	79.0452688099209	67.687686052713	4.64799289924493	3.75689969257431	4.04359665742561
cg24437859	59.8191370262266	92.2122046554871	46.2591605918043	31.0370138919663	84.2396062936658	91.1593139873746	88.8589718390455	90.0041287326786	87.665330956717	9.04262558262022
cg07052231	92.0547661274473	89.5598548978808	91.7320307930256	91.6817734976829	75.3789395927014	89.4367631963912	91.6134627528125	74.4241819668602	12.6482652890161	90.9331662554893
cg23590660	80.3192383859975	91.1443360146863	80.3742759398775	88.8562145129079	4.36278588491972	89.5731157503249	87.5619274637906	4.43056558723401	3.42471726677657	78.5786217962409
cg13955347	88.4204003013202	85.4776148023275	8.8889327724255	6.56878247747431	55.4426892602209	88.2586141650277	88.3489670442515	88.2848255311116	86.4366505727207	7.29363827142368
cg27366072	86.3624171769533	92.2438357781707	91.9171042499449	93.4891903087829	71.7255854234432	93.6174103620038	92.274255205099	8.63379593850411	77.8067005986847	92.2036195976807
cg08399444	92.7087868005369	92.7234489765498	92.0089489121495	93.110736421557	86.024965226066	91.6878846158497	91.4495616782235	33.8380888865828	10.4560665462199	92.3697300141001
cg20894640	93.7398441815038	93.1395599284871	21.3230367971897	5.57081956438919	94.6652667248427	94.6165536823403	93.0030574017934	93.7782936362089	94.1472925180505	8.85645532996702
cg14287022	89.5051241009504	89.3108780573307	27.2436695245754	8.36696223050478	90.285858451119	90.9191332445998	89.3293156995889	89.5074812990162	88.6568233175425	13.8001197821679
cg23655651	91.285062381231	4.02764967519669	89.8987438780024	91.8108230413915	85.2487828206405	2.82084621397012	2.77274217573475	15.5867721634157	60.4114644077131	90.3019422483993
cg10456459	92.7630287035502	92.7445354256476	91.4769694081527	91.8301433879916	11.1112753877855	94.1529937080447	91.9982062437099	7.21484423354668	6.81251999592728	91.5505750716877
cg03321196	92.4062139139301	90.3327690878394	91.6826322627444	91.8487284485867	92.8341762142305	54.7739167596578	6.46404377412955	91.1977315835845	92.5811126679565	91.9374058608916
cg10923855	85.0739116015286	11.3452914783788	84.4731227848541	86.1758127607517	79.3864279958974	61.576068966838	49.4024412881695	85.9994037624593	85.2820281462951	85.1992791715388
cg19710323	80.6478694704607	12.9955892235611	81.6022195938191	82.5115844010857	75.3679494174087	65.2263246587213	50.1881057050763	78.6932647773418	78.5884478901072	80.9486100180656
cg27482571	93.436171367107	92.8154236014748	90.8007484115567	88.6130213751807	93.5410755519301	94.0590110707763	93.9185177772988	93.3436028624535	93.218080121571	32.0437959855727
cg02522196	16.0518326282265	93.3153911535546	5.48924780403677	7.27587502631291	4.92722017023465	94.4546042457785	93.4249050727748	4.29702617890248	4.52617573489728	5.2249898154178
cg05596756	2.53567075939916	94.1673068760703	2.14364282753949	2.2088115839058	2.67616462523568	94.6287014780341	94.9629261650727	2.51567329180742	2.79783866493828	2.2283399876942
cg01088404	20.5201000960672	5.98348155078359	54.2664349224191	85.5771241039785	6.27859931095991	3.91440703390698	4.42407711501489	5.17805119429577	4.47947481307484	79.6233863679263
cg06821460	9.2567841232962	91.8143379944491	88.9345999385367	91.3101897350048	87.6269766984215	90.1406272714862	90.3200427244096	12.4272076481172	89.519673701384	85.8288301688038
cg10590292	8.32336109820523	92.8123276849983	6.21854056676838	5.31184121033735	6.72181521975851	93.2973017452029	93.0942975022927	5.51713291102365	5.21554263808092	4.58610041274187
cg08075204	3.40620331379555	97.7597416876588	2.88019252124742	2.89411964307976	2.89107286931343	97.89085661768	97.8746095706609	2.92820177407872	2.84966916843899	2.97432276590738
cg20306694	65.8996697186514	91.2137669323672	23.4752951209792	21.4848805671706	36.046115948669	92.081524979555	90.9223347209416	31.1950382613902	24.787467031982	43.209658250697
cg17818435	70.3646783204013	86.0732133545532	65.8010556112744	20.4406957989097	52.4948385636359	85.7363048383336	82.1490894418403	72.9715361666668	69.6850373114467	13.6053459216415
cg04875514	48.0373577198292	88.4477672792603	47.9485260148346	14.1726267648764	23.9787122619617	72.3528175219614	69.9866194322667	45.1634880394535	42.6783102818576	9.54406446369897
cg16509569	2.716453471181	94.0037948979499	2.75546721539223	2.88807004441642	3.4965493123509	95.1080543458365	95.0106127248116	2.93300033022943	3.04545364287003	2.75776340150116
cg21376733	2.75783287898544	93.7447213452102	2.56432256019407	2.56694790743368	3.03367629328758	94.8227419480241	94.5762513325827	2.70425905365276	2.55592939861321	2.65200992253199
cg21072795	39.7020978051574	3.98632238448522	81.4917914649819	82.6468965529073	3.41357753047394	3.20920808414521	2.55968495853794	3.59070155327937	7.10508356648818	78.2209264492593
cg06739462	92.0341347072512	90.9951556781452	47.508629740602	77.9391539302059	92.6637354339213	91.5424844815605	84.389198691377	92.5318150465976	92.0852772749654	91.8194703763074
cg05368555	5.51838349352231	4.28315212740925	25.6227567723643	33.150568844814	4.25225327455265	3.56387489946913	3.36496325979387	3.40990668729355	3.58056082136654	6.14008735962203
cg07060074	5.65729853209451	3.60443141072263	24.7199098910308	32.5474931089299	2.6117457915148	2.99301383588342	2.62516653072113	2.70976840685079	2.59275588083146	4.63922477061334
cg10056728	79.2561727901531	85.4578441823345	19.6338343168838	6.11998161476222	77.3613118064581	72.064788136178	64.9028985032998	80.771223002695	76.0245430520361	9.33080946072744
cg13610659	96.9118355455973	97.1907670519522	96.8192368505272	97.1348136658805	36.8084660852605	97.232049804095	96.5349131646206	95.3790773555158	49.8483535699115	97.1221075304131
cg16268734	52.6442367031631	93.0030854045597	91.6074232802701	93.0532234874877	6.25178604354705	92.6623846385524	93.137389068279	16.9678965319553	6.14611512559239	92.398950590826
cg17554464	83.9439711958159	84.2964214322478	80.978418318053	83.5055028029817	72.6716633566615	86.8405080617222	84.3622471179991	30.6903668875199	15.5741602073165	80.6872871009138
cg12614630	82.7209572334006	93.7802250237393	89.3710995590882	90.2512678191964	36.8054048336312	92.5650818819284	92.9060487964112	55.2855660756555	7.13762231987945	83.2181708172486
cg16766632	88.9972833326228	90.4613742038475	89.9443321170424	87.3462089113376	86.9347261961869	78.7410969347732	15.1086304611743	88.5991072964665	86.6758314671994	88.0112250226097
cg16402452	95.1074066391849	7.30710605487867	95.1882285629907	95.2365493943525	94.6928381338379	4.07980926585453	3.82425763863295	94.4766926505529	94.0583109640452	94.8582406502935
cg03505148	88.9041266529765	13.7441051924648	87.2011521667916	87.5001654006594	89.7800587425267	6.87087976822703	5.70603230410667	90.4820636530658	89.7005367477638	87.1403461351806
cg12377816	61.7308214430465	7.94500275411419	54.2512958462016	49.1223316801995	79.1427985911937	4.01960432027743	5.26059922823959	70.5813895799046	77.2203998490296	72.3178025521377
cg26314089	90.3640380715272	90.450206115881	90.3266762004136	90.0345435172989	71.0150348957635	90.3771940669233	88.1065723082081	77.4034246910189	20.8869757698193	89.665070168616
cg12866960	93.1654168351821	93.3388395869868	92.1689651061051	93.6348379326834	5.91432652112269	94.5551123314461	93.425183224087	6.18684064278035	4.7620146281694	92.6827421758936
cg24131359	95.1088830650589	95.5675319578882	95.1149664809003	94.9930794706468	92.8948712644407	96.7065557293561	95.4002953308148	93.5910386830057	22.4566526686939	94.3061469136724
cg13500029	93.9785612930924	92.11403834128	92.5295757303232	93.6153179600762	88.8698079368422	94.9880367406247	94.4314156980603	12.6798961062983	79.8091245536601	93.2546921978028
cg24504927	4.85361081446198	96.0919116154878	3.25785321801069	4.04373209012607	2.6745204076801	2.94991251053502	3.23216817708551	3.1972445069771	3.17517950536495	3.49506344740406
cg05957190	93.2560814019795	91.2613248183881	93.6441473092845	93.0366193540239	93.4843937664441	90.558984445955	8.83848543656253	93.6121472317704	93.1564794362846	93.3394483431432
cg07911905	98.3504312749697	98.5082791504916	98.5601148049778	98.5871973616099	98.6735625097753	98.5026769088889	1.93534158552846	98.4552845665008	98.5772165482637	98.3916631369301
cg21224380	89.1823070787273	88.8299374830079	89.1431446614732	89.8103083715821	77.628278044884	88.7326028065855	88.6525579362867	51.7719312502139	12.7257128860647	89.2873613981072
cg24961970	92.3389655540438	92.371851797957	92.8977885283859	87.6416111934055	37.8789298122623	92.8359003286337	90.9780210444151	89.9066905786826	59.2328991784907	38.4290039518501
cg18714086	89.6981057793395	93.7737724411651	58.6934370244267	55.4644469077877	91.8492446873661	92.1006492320867	84.9054391985257	92.8917483501649	92.4564005355286	26.5384979670306
cg07238439	93.2901828737007	90.5671038127977	92.7964405661612	92.6729234780281	91.3384035212486	41.7104948438191	7.40690901131679	84.8938661001947	90.096267842733	92.0472230483802
cg00859441	92.5893374529625	93.0996055770608	91.8719618165389	93.1212087030837	21.30117117027	93.6333646587742	90.3476928117583	9.41219550359955	7.25760677340901	92.5708739230721
cg03219658	86.0591221843391	5.38473784387088	88.1254426267879	86.4421721990762	90.5166442886273	69.877747180798	71.6344402587362	88.8593441763181	89.2071354630117	86.3374970711105
cg19365176	72.8347870074197	5.8053005148075	78.3897091986171	72.2832664035769	83.5847639302476	4.23937215598722	3.58765043047327	83.8488025289881	82.8420397984717	77.5351857392884
cg25598890	17.7132029204883	91.5000268231454	45.8738548649443	4.38195150903542	2.72755234830867	90.8328000534284	83.0944861919213	2.77664688734946	2.62996808462629	2.62503159866505
cg04682193	90.3965973375176	91.4773849408716	88.7789885340398	74.1538081339228	3.05030096141738	82.9953176234186	78.9444766109924	5.41711539418547	2.89603722830172	4.80266920178504
cg09148852	79.9595954839478	4.47397816941072	69.7064520584132	73.7185270099896	52.7782404883701	4.01399465086512	3.69231651691469	54.6685124179715	67.3865207493767	72.0209140049961
cg02317313	90.3128782983366	5.32354186163495	85.5779206313659	86.2119428158408	59.6535517809579	3.22284927592806	3.02939701060919	62.3394485877378	78.0500101940463	85.6114953885129
cg14506192	93.518557114464	93.1630744712895	47.6804460962117	12.5584092270495	95.2950743161175	92.9463751249179	94.7256343337311	93.5291219992118	94.1156752025141	15.8818414804251
cg10802680	79.6742070772269	88.0500498656449	37.519131140122	11.4919922135284	63.3302518727539	84.751358693842	83.3428431817961	75.0980826044469	72.9729601414101	14.230758322289
cg14094409	95.2248146592363	98.0063149033173	52.7534222534986	7.2639371385055	94.0337687511235	98.4692953244998	98.3631763754311	97.8070102673428	97.7566255930724	7.76691697720371
cg19529732	87.6980914968973	93.968664750054	27.0617913905401	2.62242394823802	75.9526961328579	94.6974559309736	94.7932440886393	89.9688731466207	86.4992240976283	2.96256464702063
cg08622923	85.2651407001243	90.318601290117	50.118348181499	9.35858202971882	72.191982532444	89.8922613321113	91.0251030350951	85.0971378848211	81.6644974851915	11.8214429547047
cg11804414	85.0020765100788	91.5798334370605	35.5516828589101	4.45423113856519	72.1166702906335	91.420373203052	91.7217909635814	89.1782371230573	83.1385461944973	5.02372010329491
cg21805118	75.5250248808456	91.8423175431215	28.934406108286	5.09097904166682	79.7960924710647	91.8727614745462	92.9772074695059	88.8972678061349	84.3198866241593	6.9819168375034
cg09123760	70.0475855781614	87.6979665610955	39.7964394290854	7.93219200276248	59.8812220062195	89.259832180829	88.2312498771789	77.9178494681744	73.2941439973185	8.28757249646254
cg13587802	92.0011941523698	92.7588041609906	89.602274680425	48.6627217255911	92.529795025814	93.6182952529985	92.5379835356623	92.2584822802671	92.8945317317273	20.7040666042515
cg00357988	89.6997607718368	91.8430593569784	88.6512030867206	90.384643120131	88.1595046415	90.6331092045422	88.9187417259846	32.3700383821114	81.8697333919604	90.2189935302731
cg25801622	87.5172012822358	87.8553327598361	83.2189702506468	59.6718439682258	88.5286620452322	85.2806108299901	84.9803119463707	88.7877146232399	87.8106772606936	7.9521044795295
cg17723958	95.6737638178862	96.0011129218382	93.4591333295023	94.5273296849553	88.6170274553653	96.0266877084712	96.4382354559696	68.1634555607516	22.4712953994482	94.9780150859767
cg17647904	94.2059369466976	93.7976902633292	94.3780287973898	87.3887037761452	12.4077946552479	93.9514576920643	93.4013712959117	89.5313419592358	37.0862858802437	12.4352868711885
cg24697460	92.9705698557161	92.1028020436125	93.2982083782926	89.3762821204483	13.7811498764899	88.6134787200294	92.1857751383406	90.6624722787236	43.8724694782177	12.5129146645701
cg00169184	95.5042839422237	94.6524681172133	95.2365713703909	92.6761071281715	47.4084877314281	95.3828791736766	95.5935196779644	94.7170290147396	78.0459753341253	35.2333916512036
cg22977745	96.3350608799513	95.605747471498	96.4967264749386	95.573737672076	37.4524028259675	95.9236298443882	96.0122228917905	95.688414719193	70.1770529899731	34.7144150542644
cg24301247	47.2758514232891	91.7394452848423	89.2958752389049	90.1170599792434	92.8059830902888	91.6644690322842	90.3372037246562	32.2385466546247	92.2517342661307	81.0791567330917
cg05253716	93.7147851338807	93.6555517374444	94.8185354494687	92.8174998673909	94.3600223741198	93.7403427145477	91.9117586477786	94.4535732848772	94.6473980756255	41.6099036030506
cg16316183	93.3732064679209	92.9649575644433	93.5761379598978	92.1754500491461	89.4731229262864	93.965236727727	92.1725025170808	91.6917988106306	79.472767561399	11.3396971427342
cg19717347	73.2995219572373	92.8004902418013	92.9334000286132	94.1225560459464	20.0687996272344	93.9516720998007	93.5980172005664	47.0170033371582	5.98949792267606	88.3450653176573
cg15235987	92.3809813800736	92.5205633100698	90.0120525507961	92.6438232719997	3.63910374570015	92.1627378750379	91.1313531042709	4.38482449021157	3.20531378756251	88.5174351047895
cg14791799	93.1580084364962	90.8158390618405	91.4888811075619	83.8480855382318	90.1106020219657	93.4390136922613	92.5448608667978	91.8212250560419	90.8171030493098	15.2963635364088
cg09088496	92.4404812770677	92.3564708630134	15.1537819608313	5.64066715695012	94.0691112605408	93.057536655977	93.490097562011	93.3189735744975	93.5021812221224	22.8079379261746
cg12836863	86.9323715033142	93.2167854271158	91.4232520840956	70.5316027869684	4.52068164409133	92.7280760393259	94.3500202679056	6.08566733903781	4.15513966073268	19.013448684823
cg06935361	42.2808111770948	93.5854647456669	85.4716772013705	15.9210886092026	77.8798832995643	91.428488366303	95.0882204031269	52.7814448946988	72.7519342531056	7.63847920868782
cg07725527	76.9756701285415	90.5905814157906	10.3318138298364	9.8683420398471	11.0676398764212	92.5820382891411	92.4344688416092	13.4119876906713	10.520639970585	11.5533110729019
cg01752594	87.1373186181284	90.9352044201843	89.3379067039908	90.7098761146932	62.4243891605386	93.2336520546598	91.3766173357143	18.4852483631231	17.909991208183	84.3011569082543
cg17183174	81.9729563164411	90.3712510660083	88.9586024251607	91.5713226794104	64.6160120291379	92.4145541928384	91.4907253152299	5.85741902824732	53.8977347006338	77.0996967903251
cg11662061	93.7716983502097	92.1151134071411	93.4382596854133	93.2909108623435	93.356912904316	84.4878990629919	8.25571591454941	93.7238749490806	93.0469939339738	93.165900734725
cg03608515	6.41365826976435	91.9347290512743	82.6219317232489	89.3234106983282	93.315822621576	92.3653397529267	77.5543400380639	32.1598007677049	92.5220590679954	90.5248414246807
cg10914815	83.8840548500587	90.3854662911993	85.4552819223505	90.5178670829087	35.7739766719447	89.4320987619258	20.8408117342525	68.102656414893	61.7966370229661	87.6362363786426
cg21876656	81.754281581834	91.8414118861977	11.6069231429026	5.88589084973049	87.9734891497975	89.2159168810076	91.5939890162231	83.9187531861021	82.229749676843	13.9797124963189
cg05257202	3.35868759521116	94.0619269091201	3.52983205851303	6.9897112060759	6.38447619470953	94.7538497353747	20.5620277574637	3.23415456203412	37.9452945428487	10.8082173681915
cg09855140	84.3415351624842	90.4671733321601	14.5650957175027	7.96827954925227	89.5102231869103	60.6790508011538	50.5154525890491	91.5406290556951	90.8175636825291	6.28609218434014
cg04869379	92.5357542352171	7.4440120873799	91.7837798275023	91.5199380827659	92.3580711371797	2.85686640294714	3.6070235908151	90.5401423288539	91.4787960792306	90.5563998922035
cg24430034	97.3955838701107	97.0382382103101	96.8500992239679	89.6951332351812	97.2995794069199	97.8026629884571	97.7010641844294	97.1101612919217	97.3454908417899	13.3741706423321
cg08400494	89.4090486216651	95.4184853743144	94.4050906301719	96.4897349841983	2.54722812346373	95.6386826208246	95.061745072594	15.5051292742178	4.163745517759	95.2805999246344
cg12423658	83.3461763179009	90.4064943675652	89.6130702782401	92.5857951367565	15.1428930686896	88.8368544812093	91.2926137735202	35.8797409419447	33.5986191937536	90.4731229911424
cg05584070	12.0061227467455	89.201631997251	88.4717772378204	87.855211748585	91.256323731594	89.3671413077015	90.013306396	9.29456893683013	88.3191767401307	71.6447158280531
cg18571045	4.99710832661306	92.6255142339988	78.243458277387	85.9153603779111	4.68930988276401	93.5064371396641	94.1009112554507	3.61884295693926	3.66327692840935	59.7589904654546
cg03313271	92.1669916429072	93.2211200183751	91.9455446883643	93.4541938435057	85.0994904324446	94.4522613898634	94.1214215724044	7.0636859937983	37.4304324396613	92.6080888173424
cg06864391	94.3274882555385	92.9010122037078	94.4407695200297	93.9286544557102	94.819670099586	80.9301808308955	29.0498525547308	93.2011080735856	93.9052269240532	94.3012651508133
cg19502671	94.6224772854848	94.5921395638379	90.4589635681087	91.2187609002435	80.1978845559748	92.6299280337297	95.8606770226726	18.4401790889076	52.8543191300185	76.3868316782578
cg23514375	93.284015409942	93.2001632144784	90.5182888255083	90.2421340445903	84.6191940801935	90.6627639516494	91.9731685639497	16.751871577787	56.7360062940561	75.4743834168557
cg00619505	91.9305853676654	92.1332778050486	89.8108718324858	60.2133232180975	91.5200355748914	93.0102726826565	93.0796595811031	92.1419179356057	92.4279885047819	44.5027380527868
cg15208672	92.9650129841902	90.5444124863637	88.4262652693725	54.1420466431528	92.2481262048007	92.276050838605	91.2222362206243	92.873464132781	91.9508823209928	49.4292000569736
cg19023589	91.5859793563267	92.6730354950576	92.7069689455842	93.2445500050378	6.17213228377998	93.3890740540129	92.7003322942756	10.2810879936224	5.79205866368357	92.3263530657875
cg08183317	90.8711484522492	93.531383554876	87.1616317402599	89.8653257674536	3.92148057572853	92.7481395764159	94.3079570548469	7.42140408219673	4.34157382632441	50.9749473479207
cg07804973	98.7993883415432	98.5901611110704	98.8933054538273	98.9291237924547	95.673756523915	98.8634100398662	98.9598386597487	98.5942324024363	53.1183582044788	98.7941190238662
cg01561807	93.8746561455095	95.863986186169	88.8720275864405	54.9159758504572	97.1885994262891	97.0259922886064	95.8983955720057	96.7199708397286	96.7773279460515	33.3168810960712
cg01925950	5.66706924036344	93.2727462451581	89.5790728198305	92.5880217810118	3.47547762051765	91.2732328402338	92.5106793837191	3.33237839510157	5.16617797325045	77.9958939885925
cg02852670	94.5939195795323	92.2602716707575	94.6419066759805	94.6017261900013	94.4836644938185	2.83748080268514	3.06512867022507	94.6302377176392	94.3701312071424	94.2875901360818
cg14286208	93.4378340048778	88.1424519856447	92.503082052956	91.6731600169359	92.3582655773467	15.6564610406801	15.8883168056469	92.8551500597929	92.805754139513	92.4466377190951
cg19635505	97.8443899160195	96.9273791734574	98.2876221018475	98.0087596131618	96.1952609593407	14.6995540748948	11.9649794180245	97.4225351172989	97.5923488563	97.6513535091068
cg10982443	97.9155180002422	98.0538648767235	98.1079862675207	98.0870227860134	97.8678348461426	10.4946761900096	4.80974050830757	97.629031710761	97.802128456717	97.8620121918689
cg20042612	97.3602785132691	97.6137579594211	62.1310711463816	19.813531955483	97.545338054244	97.7382048863166	96.2776711761011	96.8239336202817	96.9473330245948	21.0153182136725
cg04756491	93.2691622020677	92.0822260850616	85.2414684227182	90.6687236605201	5.41398784365612	93.2692792836741	93.3532489275008	6.12891814774365	5.21664946480202	91.9071163658849
cg22935317	84.955899427737	5.89153616688625	84.5138314159411	77.205634097069	88.6977396005647	4.30558670620428	5.52838297273033	87.8017672778425	87.4461040246172	84.5282415016356
cg05877109	3.03053395785701	3.17525251965058	34.059970497707	31.4519175555587	2.53180230814994	2.18643468261152	2.22289254500365	2.52715354512024	2.28465407677141	3.64213993348248
cg10264529	91.7429903148463	90.7222878726634	91.3635961203607	92.3204376224413	67.1131291450175	85.5991658843028	82.6186814985936	7.99997671356194	25.6076182665608	91.0728968410858
cg23013137	21.4718619058692	88.0935416389423	54.7816770290143	36.5554342142982	72.034367470326	81.2866941810284	78.0213357702303	82.6510545074917	77.4209492715795	11.7837291390903
cg15508809	27.8764130852438	93.3918844094153	20.9837930938402	28.5499214716937	10.8130690553642	16.8895197661511	16.1632527498747	11.4893185928655	12.1239789866579	14.9656912139453
cg01024962	77.3452066796949	90.4705949084902	87.9406370635855	89.2201979001339	90.0839829842632	88.4896681096336	86.0299384358101	15.2312880345011	88.409091970141	85.6332845173401
cg09834503	92.3411003184675	92.2443519767267	38.8550742894966	30.1049823721822	72.7562427919887	93.2754503131424	93.0324758915851	91.7508760847225	90.9229351311939	13.6074965382572
cg11802899	4.17586290261499	92.3853307416613	3.94471280387001	4.54440135317075	5.08757177485037	94.3071448100561	93.0955745115146	4.24895699298829	3.47695952987768	3.8643559365669
cg02247430	69.3355050837262	6.78419230448628	65.4290085558215	68.0358607541569	49.695995398606	8.10842193195947	5.85787704168082	60.1738369624561	63.1997137399338	56.8771325982843
cg16764848	77.1835408348564	6.49759051325756	78.210656870772	78.6306161226459	65.1779174370904	9.7447138438575	4.76446304238521	64.9344481710851	67.5332266952772	68.0962584640648
cg14138235	59.3813063799716	92.8146222422576	90.8500590304993	91.9437585375146	5.41725504632866	94.0209443487811	93.7197160719479	5.95191727453968	6.63201114303864	79.2780643183376
cg13695076	34.2203990310677	90.7526542379923	71.9332981982619	39.0678195246408	9.35279806275579	91.8992448333343	86.3133735392745	7.09994822224772	9.79083642588646	7.1473410778637
cg02068923	67.8177897028082	90.2015848937544	86.2562262730587	83.7424100724061	86.6544890252597	77.8398516263245	8.6133997740917	88.3858262169947	87.5822073060053	85.2383855929338
cg17306848	75.1268906132817	89.3225479821786	14.0996713427484	10.8968107972573	88.0151308193533	91.2855267995607	85.6621614787598	88.5502982817473	89.605919480983	27.8980590282432
cg14001486	88.3465256986055	88.5625694728836	16.90367976105	8.69066326963968	89.3522661008411	88.0592018473478	77.0940638220713	91.2296871567495	90.1012715909004	21.1592031568048
cg25573640	87.8370113664034	92.1366481002436	88.6372193261076	87.4945704670729	7.81687841197737	77.2393580728911	82.2739771367232	85.2048911917164	11.1635030613735	85.887557745187
cg26298914	93.5785059849254	93.4889073830848	92.5081990665944	93.7143686158108	56.074947814726	94.1687181289564	92.5469278958487	11.5480575689187	4.8772838206583	92.800008133322
cg04147497	94.1231672658099	93.290050664145	93.7052267875217	94.1720789958119	92.5589235800029	90.1087999314348	8.02951077276495	93.2207275000978	92.8961628121115	93.5578199270976
cg10418626	98.3883281953045	98.2150372971265	98.2875883137187	98.4444486669644	98.3098757028834	98.0133400863334	4.70399989093347	98.3240767664625	98.3312107121624	98.4064696954612
cg12194055	83.0642019599117	90.0382245680069	83.5754080022778	37.0529721784693	90.9052776777538	85.8850505290916	85.5597921958032	90.4547957115566	89.9383548072769	31.6891640359571
cg16786178	87.297570597668	89.6849666765706	85.8650619521598	87.8352173835541	6.61062866430659	89.7585889089468	86.3318528491336	5.43843553925083	5.53684349630361	87.5343556094751
cg19530831	94.6954029756083	92.7928777940417	94.6039941034371	94.7063489613528	94.7661735796512	85.9639803486153	20.2447721179786	93.4263742116053	94.0866079719113	94.1828354298081
cg26326621	85.8174506833166	93.0150663123269	84.7724706206306	89.7577586961495	89.4494107412284	94.0132750663273	85.8351068492301	9.05109111224599	87.0811554792991	90.3836242674327
cg14345154	92.5260203573481	92.0900101260687	90.0713278962752	91.5875344838824	11.2924580919678	93.2817925487478	88.5744209350136	52.0496612256401	7.0235754325906	91.0146774974494
cg06634140	93.4759600905807	91.754854322577	92.0182950780482	93.4974962899717	58.1591581415874	92.1780317274012	92.4969906817415	54.1961624609678	17.9609947634577	89.5824366843898
cg18621299	3.61989468676495	92.9003804028696	3.3820874637649	3.57242164584074	4.68491643625075	92.0549056417506	92.8135793870582	3.86225090583383	3.4865553797557	3.60349362291995
cg14225665	87.5094812675687	90.9647854585634	88.0404095301491	83.4926348450045	77.3871062515643	71.5049285764786	4.71097030427478	66.8290025783148	86.1027240786092	85.8419204806373
cg08253808	93.0061310053852	93.9524985812274	94.0760587880151	94.5028272285711	3.56488346101887	94.6379603915108	94.6000898189332	81.1130260031288	3.93864910868148	93.8295141646837
cg05398700	96.4537135262546	96.9414771110875	96.6124265531801	96.7284290296355	5.25846697132071	96.8826668230389	96.4023772140699	94.2708854502268	4.75309688601289	96.4155037798644
cg14315912	86.0747729787685	89.8731325874396	89.2484518340884	89.6019464417897	51.9965728155565	86.5348649419445	83.8384166752212	81.394765291444	18.3462465276296	85.2899255062366
cg14543285	89.3421041646568	88.9422942809489	87.650295223623	88.6224643938024	8.20546972219594	74.3201493942539	75.1219582722347	83.3298383731018	10.7302777208171	87.4880054557348
cg21086153	7.0822499548299	92.5915475847679	26.8949018912327	14.4614436163935	5.2566873797704	89.0206157323976	88.3780470032701	4.87076523169871	4.27205262617836	8.66090683142089
cg01363714	8.36897159301461	96.8042037887646	4.78469236154374	7.42354454473268	3.66461781932044	5.27046900775568	14.508720096515	2.82372527502285	2.50649460879757	3.03638753007931
cg17275781	18.6627070212786	90.1188344310698	9.11880304761031	12.7494964648329	6.54652401755143	7.82539608900295	10.3844100853504	5.69880553371026	5.38778991066843	6.62950571920527
cg19676553	85.5399380387443	93.3994098724447	92.9744948489894	94.4108257244081	29.7354519283863	92.2737151718869	92.6540628003396	40.1048723159928	14.392981220051	92.9755547449759
cg18568335	84.9967097663663	92.5310880116766	90.7620456275568	92.0572234410605	3.73570508865638	91.215591888685	92.1921484926459	28.2586290327745	4.22189413697723	88.7810695724054
cg22908922	82.140053336498	87.2383636385992	83.247643628267	88.8705930652974	87.2995127992932	87.3431983740864	85.8536799638346	46.6611858846236	84.2260920903765	85.1325218659702
cg00832329	88.9050667295124	92.3123008148315	90.8724369301118	93.495042986215	7.32428954461025	87.6335208358036	81.739722406129	5.04402157725378	10.0844074804052	88.2787043494474
cg01830256	81.8521719762358	83.1333588068505	86.3359595989839	79.5812961252982	78.9038510848799	83.6720937898849	81.3412618857937	87.6014124535457	84.9003917906344	23.7521834374976
cg00071012	73.3653285527924	4.90352502734939	89.1531681471018	91.5518537024219	83.7126768589933	46.5702453345805	22.5161326193682	85.3685324322704	84.6207158291515	91.4585850680279
cg26889953	93.3876583256957	97.6922053737696	86.412379865004	95.5668778755589	25.7960616644035	98.3754206920693	98.4334752230026	5.47081487009998	8.86489570413765	69.4878103426732
cg17896808	81.575307267716	90.4631040272976	13.8922609368918	8.86343032787681	90.8125092032016	89.0918271159862	90.1288526631288	91.069473676454	89.3568092414451	40.1813889709442
cg11826104	93.7595781713585	92.5193216449963	92.9046591018689	93.3090593918379	53.9227339226941	94.4313482247444	93.2594431745875	67.6560265366455	24.2515731431249	92.8415105265028
cg19563355	94.2256794582069	91.3345715896419	92.3906623051859	82.0919186603373	83.7917402886416	93.9853726036676	90.5898027680309	92.9490737620477	89.206114207415	12.7770313985528
cg12044210	88.0026255693031	90.2718374156058	61.2741542631068	25.3064070036075	88.0682570158509	91.7580362169795	90.8651226333523	88.6532909266608	88.4477315902401	7.4000066544781
cg21917349	82.7292955580663	91.9197173543881	41.5072618308108	15.9838158585725	87.6271367268861	91.1621158769478	88.8059236020241	88.1297838654746	86.228138265575	8.79949979753927
cg20640374	96.8901141161471	96.3387266556346	96.9953106178177	96.6927273634421	96.7547770946884	96.3646668698691	3.12636427761823	96.5928174297393	96.658053905152	96.6291655640842
cg09790226	79.394521719162	5.49680044697204	77.0156230873494	78.5922978339872	84.7245236386157	3.06310709716494	3.07521040428038	72.7333509147291	82.3952175612771	79.9408573841357
cg12483340	93.8617993397382	91.8710798834248	93.7277681724259	93.9092106782634	3.40933669057472	91.5154681249531	92.969204543027	84.8732777497926	3.77593169044536	93.2456606215538
cg06797389	89.2071475180494	91.7995457126633	41.2627191303203	15.7202892101536	94.3601070314133	79.3821927856654	83.7942343578445	92.6273313410889	92.9262954936923	6.0807547128108
cg22592142	12.774368499072	90.45719294556	11.8738595515581	16.1168798107356	9.20987206581285	9.61130629979269	16.0850843357489	8.94970198241876	9.74161252640712	9.61113631157722
cg19968840	9.66778721502104	94.5511192090452	6.00852178683261	11.6819670871433	2.30902824436789	2.94366902335974	2.46414056434477	2.67431206374964	2.30345858985154	3.59371782002242
cg12423473	94.593845078521	93.747489846931	94.3654151001244	94.6246152468127	95.5172670832223	92.6029234254765	11.4823159395963	94.4313529213813	94.8252238451302	94.6359691770177
cg27123392	93.6917081861798	92.8812659399739	92.4925195932656	92.9054843897391	12.2330460311603	94.5825873730349	93.6054323325554	30.8458563167471	8.36735786616959	92.5485832874247
cg04072771	81.9117127286476	93.7444864788884	78.3017058978188	50.8302179263069	15.1995989739485	93.4362745455561	94.52282382867	2.86817762060215	3.05527594526163	26.2539797589844
cg26877077	94.8360976588303	93.5183233989348	94.8024343427377	94.8955884904059	92.9990252706111	94.9596145962844	95.034930614866	94.1543349316286	66.6464580504283	94.2773936723728
cg18812353	92.3270506299212	92.0869546754459	92.3546921722746	92.4384813719714	10.523843404428	94.027891920222	90.3096300326356	86.469701845766	11.1464192112718	91.3871021104533
cg04858164	91.1315286866972	91.1976220551841	88.9501563272482	88.8693395785509	55.4866783840684	92.3376004812994	85.4014530782049	86.5686001962427	13.9093708046931	90.5597021321015
cg23059709	71.9187159569538	8.57713862029809	67.7421466671287	64.6209187360448	72.7208448716859	6.47163367412301	6.51498265324394	73.1682185662191	73.3300308617202	72.3645721421795
cg22687244	7.96581111837936	89.4119687987434	7.21733852394801	7.58195045426171	9.09370837025132	90.9340463759998	88.2688311366276	7.44893331544918	6.3976306315953	7.28753018139435
cg24211976	97.4614173252773	96.4371307072617	97.2750561339581	97.2313716841967	97.2788683047666	9.33008547948935	16.9367391905924	97.1229468314345	97.1809820107745	97.0766592499182
cg22384801	84.1329497542622	92.5487424861866	89.7265769645328	91.2299584986048	25.7293430339183	92.3647408302397	90.8472056142522	12.0163813496058	27.6095047595279	91.329286641207
cg12648297	93.3736221727079	92.1268912938979	93.0768118603939	93.4175052274003	33.2360056746314	93.1088843888161	92.7403312344151	87.2381785048959	70.6903704581884	92.6709750127116
cg26795333	95.7004826588049	97.4267002425936	96.4437522334893	96.3182058126575	93.8923267642245	96.6051649962065	3.11194846907732	95.26356330546	94.3143797696638	94.4252947956832
cg15174117	92.9598352477396	92.4716184979071	94.0414916501018	94.0822216464999	94.8393803853658	90.3729098639221	9.59090619861722	94.2134042158938	94.1042679016496	93.84656862622
cg21024495	11.3749623220558	5.6933721128957	54.9927799197263	61.9584605978202	5.39942561097712	3.14011802090763	3.77673559769018	3.93328825433708	5.9979876329606	20.1983143038616
cg14597545	92.192504493619	92.6971826377626	90.9094008702581	92.5093389308388	39.9350951230378	91.7363362694154	91.7600841611737	29.1985466927602	39.5426197262468	91.2878565977443
cg02384859	91.7022162320086	92.8774437041252	89.5638025554557	55.4175768218848	94.05294354813	88.4839646715994	74.0145102709155	94.1950491455335	94.2338471330368	4.85079213879474
cg01735277	22.3051576432108	94.0984968531706	6.69898636376054	2.77781431781566	59.71818944707	93.1264550096225	91.7496213517755	68.3934722393254	74.5057405033201	7.21887109981937
cg08171667	68.2406382704265	91.6233912192397	90.8142863572816	83.4384741195375	92.7059759378102	92.5180376872838	91.4083091218594	91.6399520400091	92.4778026474278	26.5797401745429
cg04061411	50.1722524280605	7.66550522648084	37.5903767493007	34.7600512313303	68.800748123699	3.73830151635141	2.51729169858328	65.235205998414	65.3408283342536	53.2766479944704
cg11869499	48.5244684298067	93.0084453572532	3.6244006069964	2.61844655078387	35.7725780896067	92.2815506955451	85.5951730392521	14.7814285523745	20.6161682857056	2.64186488169904
cg19380303	83.6199002432056	96.9062119929699	95.899937167202	97.7425104274393	97.6877894758516	97.6240813815882	97.5914935074065	54.9692198704767	97.5578096063677	97.363760941744
cg06008511	38.5960114046015	3.84546689148543	44.0802123681515	48.716248582044	50.2056831061334	2.60744209896046	8.57275463564865	45.113811576418	42.7344163380059	52.8358064935555
cg18247172	97.8651879067328	93.8271468019422	93.1484264426641	68.9569204006139	94.680535226951	96.7006764894389	95.2910443884165	95.1480201980653	91.4210294093763	18.8511416495955
cg11183227	98.0863000658668	97.8395843802302	98.1828965771599	98.2306880702531	24.0087186103778	97.8604985804391	98.0913891906901	97.890322597499	66.714694347521	98.0765114649104
cg21594043	37.5756691496553	4.6455471787351	76.6561655697983	75.3212994094168	5.51268946793923	3.37009259248676	29.9484162736417	7.5114198040982	14.746982037875	73.7865352894343
cg19619585	97.1699792058417	97.1423974899842	97.0113791298921	97.0146726234735	60.0978754403321	97.8528385870048	97.4044125062006	96.4631349170032	54.7838472335786	96.9465512361199
cg13085627	92.4314997300883	91.3135659298532	91.9150338109752	91.5654096191244	77.8528264420812	90.7050901731133	91.6009683891827	83.0136996473588	30.9577785025771	90.31553092696
cg20357538	86.9870905573122	86.8749279249358	80.8114105482907	68.5387181764181	2.59846765221553	88.8590920529854	91.2805369976392	2.91500331814505	2.44445109614139	3.18398561551811
cg26616258	92.067804980734	95.0656819737319	96.1243290409894	95.0753987178884	64.1515844355036	96.0869667123935	96.4675661432476	96.3844376332908	95.2599257772004	51.9146082363745
cg27191184	90.7450201830957	89.8624432641328	90.3678861534607	81.4564070328111	90.4027468337495	88.6830664084541	90.2255582212781	90.9489304621484	90.8476537327724	34.6012882623825
cg24433189	45.3255675404563	3.08484255467391	42.9967921777339	44.5815315832732	44.0158289580235	1.96588886237415	4.60765466461501	43.7084345668826	42.5308366808178	43.2250523359039
cg06422039	94.7034028915772	2.33635975333494	93.3974817522892	94.5302065323971	91.6418340653135	1.81043032127654	3.20004072430288	93.4971157668718	91.4136271851308	93.1962521904907
cg03839161	76.7156001889476	7.11453198981445	72.3390361050403	74.1280979719595	70.7517622459774	4.24918603806579	23.3589082657629	73.2859323229956	72.124876815903	70.6434597035888
cg00610310	80.8495539889301	6.83416012605141	78.1948701761964	77.6982884646621	79.0502795939626	4.74215346860602	26.2639140272384	74.2010122754333	73.3646049503602	74.0104889119383
cg27316811	94.5857237547831	96.9352650668788	43.5523889227552	19.0960990510746	96.9860711988159	96.8579828791291	97.0510379613176	96.3329017486866	96.9094374342725	94.5036941190704
cg01346158	94.4569920910504	92.7372113779552	94.3267055355117	94.4740291426839	94.6651329258604	93.1583979645486	42.0131374604691	94.4634478319446	94.6642348804091	93.9100752662084
cg09866569	3.83043164520164	93.6558646127474	25.2158964183681	24.0734579898949	3.96114288049721	94.5134282714737	93.6856567906922	3.47716617809589	3.40785105684992	3.55588184235154
cg08055663	1.79431199404173	97.4519912694712	16.021856034979	14.4174662903414	1.85723272452404	97.7027816915736	97.7399416719441	1.85092328848348	1.84178203453983	1.95169586535645
cg22776856	82.7869564521019	12.1337901911077	66.2191618676775	74.4377431053672	86.0573119855426	9.3273364387853	6.36536418028029	87.9221613935292	87.9769537269218	83.1506447342563
cg24652919	76.4154556875372	4.88128955177956	89.0634782821652	89.5643614658757	56.3398062562393	3.82333032878107	5.21552439055453	86.3226093905804	83.2203815973961	88.2395555955611
cg13928306	63.1883378559469	2.8701763409835	69.031704602222	71.2034054938447	55.5716173260482	2.50571395883733	2.87596703150092	55.0859962997036	58.3453622158385	63.532190045801
cg05226462	37.3930918697512	8.6046664255804	48.7112795426217	50.5889604337442	34.3600419387726	6.98558009740905	7.41637827769254	34.966079293617	37.7563699624782	43.1097843555805
cg05225996	43.8415782627931	3.58644934039307	57.1007359072234	59.2739747005119	33.5471847395	2.80458455373889	2.54027422684704	36.9778051475789	39.7481242792774	49.4146377136006
cg09644153	49.631705113581	92.4019026325893	43.6956526483145	50.7615240820287	34.1636484925524	33.0729600476337	40.0462350652172	35.407879073864	35.6155528479284	41.1333176521796
cg02016178	1.81197890901843	91.6908602058178	1.91550915556614	1.73120694147505	6.10226991455439	88.6030027149918	84.6663118359365	6.92764529382157	3.68705422680313	1.90445092959675
cg09737078	74.2872517396475	6.2467621624051	82.555073226532	88.500045196551	68.5855994726442	5.46632149558268	4.88048654549407	68.5110579417746	67.7131539761895	77.3694644191786
cg04334651	40.233334955699	6.60383870956118	82.654818532764	87.7275576419476	57.1185071084106	4.94732030722585	4.52266589138777	52.1071766501699	53.4193237315458	72.6379337643168
cg03963853	97.9850862349674	97.6159459618756	94.5634734390949	97.6884305671212	98.1128186454721	97.7567078645316	97.7143055558116	27.7610097034683	97.1403943535375	96.4236010901406
cg16778018	94.3667250345973	93.7637995131888	91.843475570102	88.9437735857319	84.3972095107499	90.9356158346517	91.3090676804261	79.4205994827003	82.3999467313658	48.7221590267441
cg03308839	88.6470856998043	91.9023817383247	86.0200257853559	86.1511124756633	35.2301651729948	91.8934847382302	90.7588335217385	33.3347536327826	5.459820187882	87.1915433141183
cg04885396	91.816157783051	90.3291245172497	91.1755000177766	91.3994185740193	84.9008916806652	91.5709565290697	91.8502913762695	90.3163757510094	46.5181809601423	90.5403058027715
cg07079231	92.8958992868049	91.7244740657076	92.5888146009137	92.59799104993	80.5285417048772	92.1214626391046	90.4270417521369	87.3435854535358	22.7144068755514	92.8868485870565
cg02481950	81.3913835242553	86.6372352360274	80.6613259182683	85.0771547602787	83.4080974966235	86.5517200794656	85.3254655015469	30.4657494106374	77.2277166411507	77.8181861104558
cg07340241	77.2154849225209	84.4495531606641	82.486084138858	85.4119953418924	61.5448515767173	78.5152501678167	85.2234837410899	7.2856044051241	41.1050860210485	76.2784115049178
cg02304156	78.098088207107	87.4372464200524	84.8295455444221	61.531719245397	84.1243119854664	84.21123892567	78.0877693712973	83.4806003888835	83.3059966528667	44.5835015829544
cg03549705	35.5330476772638	91.2155588061622	5.38638565280526	5.49440426469185	6.25682857777593	91.79816288393	91.7991443628773	5.3673273882512	5.56673520201648	5.26892947693636
cg26769927	31.6819888453094	97.6818416999901	3.30953190558363	3.42141497588883	3.68291077202007	96.2457577637256	98.3017105965794	3.63662752220285	3.55433662752725	3.68289245790793
cg01681367	28.8282696567603	96.3038947092763	1.39564204749701	1.49052123286602	1.43652416866402	97.493266906151	94.3094878462736	1.58413133905829	1.54832236103386	1.64105032691369
cg06177555	74.1040556495857	93.9877791935269	85.1980924527819	58.3617160284198	10.0493769194478	93.5478808656655	94.4739123337832	42.3158302528305	16.6961284379005	7.96115184631081
cg09638208	2.85117758065504	91.373636429541	2.95736919987898	2.90423751867026	3.32558613245565	91.8156124287254	88.1363944717782	2.97824392935709	3.06759541453748	2.74567761034308
cg00192773	84.1046674887485	89.8445260422636	78.6007932863446	40.7678366471966	84.6703118189454	91.284193337419	91.2219644572605	88.4005623274929	86.3348793410493	15.3639932527491
cg08959230	94.2991569005298	93.9070571743854	93.5684121245912	69.7502867336277	28.961521993072	93.683756321138	94.2396971532951	89.3317705093816	60.2592323184536	61.7689357056538
cg07000116	91.4187608540663	92.9837342750222	92.4130454239631	93.7966199802976	4.72163260528475	92.7240120179544	91.7782781597283	5.49223463371114	5.52521867324921	92.2839447295864
cg00084577	89.3589304523415	91.7185520967946	89.8194459289185	89.5239059064791	24.218957626337	91.1996507914665	90.773020249942	80.4689470025244	9.33971312641829	89.7615972040472
cg10020520	92.9783761775843	92.5286350838511	91.2253055716997	93.8582266376732	50.2055028860672	92.1461014686087	94.0897547728243	43.7981912696905	10.287269150772	92.3327629474384
cg11824827	85.3115999626154	91.5341476530691	49.8597712004789	42.0987075832382	68.9534275391955	92.7675820253454	92.3959264627258	78.1605209130126	74.3586156206081	7.81372196298906
cg23580000	89.4013587663256	90.7468763701528	86.6573888988462	79.6771658214049	50.8790659881247	90.1092812284303	90.3847287400583	53.6468090990395	53.3256205928094	33.8172833304506
cg08133699	92.4261238103256	90.6920555827504	92.7268031852107	91.6445244568511	92.8190657619542	91.8870075141878	7.52586354379184	92.244086007202	92.7843577046014	91.5773551596744
cg07925311	83.7837579691542	4.537197907277	88.1020655586171	87.6424720933803	78.3774880081439	2.58346573918596	1.99336613155923	83.3195415390475	80.9505060265555	70.3335691356905
cg08032924	4.31506526769419	98.3638338929001	2.74971540857249	4.55712255664545	1.48452252749439	10.5987381185296	15.7214833445096	1.34394897383645	1.36032786679363	1.66019793528757
cg07153665	4.59118172348394	94.4246821164423	2.17140660728684	3.07882731785271	1.76735183092448	14.6365571578065	20.0373168306779	1.89056708515385	1.73542022270802	2.33925249782014
cg05546038	93.5607563402228	93.1100307099479	92.7610089067008	94.1246046298393	86.4975251449453	91.6121476415203	92.0842225207185	43.6174732056936	41.7043402623197	93.2417113786138
cg06575692	88.3157926642694	91.1356437135135	62.8978911467607	25.9977189719814	62.901549238003	91.1840013330917	90.1844803491013	50.3148404495976	41.5299449373911	15.2377082063121
cg16363708	93.9604004912126	90.1052370442249	93.6212976410342	93.6799091613026	94.0539759493561	92.1843671884021	6.57856058244055	93.6514475970027	93.7267460268108	93.3874702268208
cg05552543	55.2194319314009	82.4259202296729	27.5006499714761	10.612836550764	73.8473757025764	83.3510058115366	82.6517482370049	76.1700790318848	74.9077775824174	8.96317019231053
cg01039752	81.8220518796271	4.31210526734533	81.7613533461256	82.6519832057186	82.3496321515326	3.10608556929181	9.03085633056288	81.9603350558381	81.2522920620866	82.6798610034439
cg03185144	92.2408328220011	92.12664366457	92.9425581334157	91.4693616887056	92.7091714163864	90.8353582934618	54.0030355962285	94.0827954223813	93.2453785748876	91.3751402707743
cg07298177	93.3490132683123	93.5030774882689	90.3138593794088	94.0853394069139	2.99734261684204	93.4556603783388	94.4639443432064	19.9820450022612	3.53718872503377	93.1611161670537
cg26648465	98.566145353451	98.4717284919531	98.5454875288316	98.1228351453776	56.2820888883928	98.3492049568515	98.8629716974644	96.4706703191331	92.3868591007066	34.0979058550749
cg01582532	85.6183809225849	86.2786181110667	86.1028610226523	83.2929189868639	35.1387293968606	84.8652455083892	88.5157018056936	72.5608580224381	62.3773158259187	34.9261836365822
cg02312706	93.3478079414482	92.3220446400912	93.4532167628804	93.4422966759838	92.1463813009081	84.1089053048959	6.05172088817371	92.8755338761451	93.0758989916989	92.5185752836234
cg27322071	88.4067646742965	86.8139878872995	88.3489479301297	87.9994874273368	86.2719321617577	85.3971272440231	5.93051604207979	86.7011081620482	86.0284708873891	86.6654764915865
cg16727006	74.4653573881647	91.9644521899918	16.5340190027091	8.69492890805671	85.3670974927517	91.0983613687168	77.71975663424	88.426259988497	87.2868278280556	10.7786828923519
cg02267536	93.9440702741181	94.6791279119149	94.4777852137628	91.5485043370539	50.8921888137551	90.9172445493432	95.4026308650329	87.4637990929866	81.7938262882505	46.5152746462515
cg04476070	93.1395591767367	93.1327245114115	92.7348408020255	92.8298179744667	40.6758578915595	92.5643491720789	90.4334602139626	89.7066794026235	42.4059821960135	92.6908690203966
cg05355684	94.4147059517896	92.9920592233821	93.9508816329835	85.4293716124851	94.515513695891	91.1942982498825	87.5672353275737	94.4554140710004	93.7623493622654	17.5197448817156
cg26922780	86.4381557363116	98.3329959795785	30.3598832763598	17.1126514911819	58.877554701094	98.6326376365918	98.6061033479726	70.9124329137044	55.9804634207431	50.6489994228033
cg00558804	18.2738016538536	93.3843023985767	6.82717301175877	5.03492070870592	5.87205890349322	93.2488747319899	92.7052017480146	5.61822687755591	5.65268346335363	6.99315799723082
cg03776194	64.7840107808065	95.0801503217777	9.48502697321372	3.96046520582089	59.0629592771894	94.2687526492232	94.5896390953886	73.1469600039329	63.6108887883542	6.99120370510916
cg16802439	98.4286236402968	98.4055332835036	98.4317980128548	98.6483316156116	2.02971744264543	98.690058754637	98.6508320723632	75.5712594826394	3.19481274360127	98.4690131841298
cg05356511	92.673491557094	93.2393676941177	85.1477352997159	66.3027570331517	82.2226293137111	93.8632874482316	90.6616970278694	91.1236927500346	79.9682557679103	24.7089933917766
cg08721324	67.678350310088	93.5763149818986	87.0285223889406	87.075838290054	21.5933058108678	93.9317217421528	94.2062650033761	14.6798609712564	11.1609670925044	76.6302503064809
cg03517226	96.5904903556345	97.4976269373676	74.9419392092711	31.4284933962591	89.6856926603051	95.6157018670429	97.0472675335992	96.4461600500564	93.7420614477583	9.56285697279396
cg27513667	95.9740540877986	95.8445616159956	80.9394431203082	47.6272306290742	95.2285908624312	96.4624976742757	96.968959460691	96.1619674792312	94.8878468443896	16.2462477864999
cg06755448	93.0416866963026	92.6845358965574	52.6569078518826	29.1249914505293	92.5343497951547	91.1432524803371	89.0067188858875	93.3782501104408	93.5104680264441	50.0732805892773
cg06988336	74.4974107350923	96.1963172761618	92.9675915885238	96.1081410650589	88.8372700404988	96.6676300945361	95.8334170814975	20.8582006114931	82.1155684511966	95.5070279988226
cg07860918	5.34610084597959	93.416697071353	9.97446911918139	5.80888270577191	3.793056905489	94.0752844867899	93.2305675269831	3.29525497650132	3.48016202762343	3.30907424109146
cg08106108	93.1787727951515	92.4376636115848	93.8993763058231	93.8593887643649	47.887780450522	92.407578844315	90.7613190348567	88.8326203204893	32.6044214597662	93.1530258640549
cg04042333	87.4029343555946	96.7762356998977	49.9358601500291	5.27466866553793	87.0704622983299	97.4752138500934	97.4327154285823	96.6167353285211	96.4225647862854	5.27150485363549
cg02352716	72.5001776666805	90.029075981492	81.0626672755541	32.4997256539599	79.8425289657978	87.8827653193188	85.3489559187844	90.3965385075428	89.1655474060599	15.7274858537356
cg22556056	93.0935877795817	91.8087537805988	87.7314610914725	58.5755935627085	91.8568548976923	89.0741760284047	88.2615109427258	93.632498543071	92.0941101016876	89.9617868682975
cg13345380	48.3489217648617	10.3784973038088	51.9217502977381	54.498419826714	16.2405208968202	7.5624114793882	7.90373356703285	35.6833003482828	28.9947603172459	47.0939829245329
cg13984928	97.4852450493265	97.8525550285397	96.5166935843904	90.9025126505905	75.0936061445031	97.5452143347175	96.7045673689975	56.1367158355512	9.62378928571189	91.0305417083955
cg16472369	14.3991368974029	90.6472052486688	4.43947785863353	2.41646007905491	11.469628168385	87.9775210606575	83.4749478730368	3.37032024723745	4.23618177860805	2.5648029591996
cg09307264	40.369171696089	8.69381311137739	54.8030569030291	62.7558731948798	49.5403644460491	6.71241895690883	7.96412403147449	50.9395237457631	51.2627259738705	56.0676176207663
cg05144620	57.6398035894095	4.97718338007833	54.5652123515999	48.2927718867263	66.8246726537385	27.3707082303969	31.5766908287953	64.5324071173558	63.9239139340996	56.2104539974115
cg05657792	53.0836838696214	91.680219675533	60.0223070924729	61.9179972566494	46.6186678899418	17.4085835001626	19.9063673353469	48.3174184970497	45.6573611469964	53.6239601385202
cg11838224	2.51612496171934	93.6671221047573	2.45071364925929	2.57756751088526	3.20173838877035	14.4403463332125	8.11801941399749	2.8701396992789	2.89125783348304	3.04749699114926
cg01479396	88.4953818251785	92.2317925599813	82.8659877883859	87.7321489488729	4.36388036756287	92.2682809526334	90.135630999036	4.16055529937003	3.08812617362856	85.6038728422047
cg08036492	94.607004406094	93.8456345602264	93.1939262390362	94.9516173685973	62.9154428188753	92.7290465995255	91.8956554186449	23.0252559180082	5.12885712377262	93.4017821253661
cg16662451	94.9436275584336	94.2306731914005	94.4309166270374	93.5162527508692	95.4654145132463	54.023313433751	28.0080350648216	95.0118101763954	95.2149270131105	94.5249023615393
cg19001909	98.1238306915372	96.787005798492	24.0654220133153	32.6276246603008	98.3020498104495	95.2720444686805	95.2019968940399	98.0353135786142	98.2814052542666	96.9367690945805
cg03739177	88.5737294206268	96.3975764356374	90.8046148538159	87.4349826789231	66.1918375619525	95.106193367474	96.0184423129187	19.3961758926615	42.6438219795183	48.522486816857
cg08579420	90.948235104506	10.0263988546647	88.6195265210808	87.7749204006862	92.2416899909232	4.85137369326543	5.23118215470732	92.1733146206234	92.0568029362331	90.2718446657047
cg17036418	7.00590471707736	94.4342784691282	16.9965609092967	13.0002158140789	4.09332707206987	94.2035975520594	95.290510409453	3.07249059164102	2.90439635776288	3.86668122206283
cg08154963	91.1660827018561	90.7561857233464	91.5408703982065	91.7854795176858	5.38668384826478	86.9546015583622	79.6574990521713	82.3371137890747	4.29494826741423	90.3750938571804
cg13536447	86.5740667564095	88.9000638696509	88.160758542835	89.1049128873048	20.0932000118326	89.5216554561376	87.3618370802289	5.39131081564498	5.08947158952614	87.218545808823
cg20555674	5.33208914356528	87.8582018471351	6.02363191708119	5.82719707029804	4.16844903617661	11.325988664817	7.81486882596243	4.13028139830614	3.63825243304733	4.45635069574871
cg02780988	78.9944878777656	90.5184830845227	87.3563377601225	89.3693240771954	89.8988317768246	92.8243191496719	88.1734835411874	6.53003855597931	89.8706054954094	88.6167972146545
cg24456340	91.5039960049164	90.9411471503472	71.956310448547	13.6751064924943	86.9466266722356	91.411845579171	87.5491189697802	90.1997159489151	90.4224891792228	12.5981337054303
cg10421979	14.3972396622009	98.9256725197874	2.71343943278134	3.93830402737535	1.47418967753991	1.51719132325167	1.52509468057202	1.72326570990515	2.45170965007865	2.43428765250145
cg08264507	91.1097875168915	91.9342870863514	90.1863786301445	90.445354649791	88.8176343061104	92.461347685493	91.9355752092528	89.8824336324964	50.783114692057	90.5587165163672
cg07110356	97.7874236234751	98.2649603345025	94.9567752811124	98.0828413967798	74.6535242068663	98.4129820855972	98.285841904938	3.45232489089121	3.07647414339073	96.6988579642718
cg20783697	13.7973399855855	89.7128311250095	3.99626326362442	3.8362153741388	10.3969309170609	92.4009972270734	93.2460040161714	14.5660204578594	14.0229682329683	8.22888718555717
cg25900280	8.87481841420261	96.4997952880922	6.26715586510723	9.71979438235324	3.39111637357043	11.5483456214285	37.9369486292245	3.56916407788956	3.39106738516394	4.15002990121069
cg04380519	6.29639602157087	82.3612264869459	5.42803534707605	6.06265601361294	7.00480903214286	9.90730715518104	10.6940637289103	6.49484310791139	6.03838935063052	6.07921127643615
cg07836815	11.5479044571205	88.6895772561734	5.02739922188611	5.42288583512653	8.41547697223073	26.6388125744011	28.6063115961734	6.23555935514984	6.26339052775988	5.23643088463657
cg04918402	5.06113159497112	84.0986998363795	3.92738972974117	3.6465268506224	5.09361102742048	12.5584031257961	10.6727530999648	4.33448881757277	4.06141159423804	3.90278594312207
cg21519701	92.7948238002911	93.9561588493082	93.0197425377986	94.9116556007003	2.62357159202879	94.3146348446842	94.4486316673538	3.23738572565226	2.6676323238028	91.950733317078
cg05059607	86.5728700950581	90.7063700943106	82.5221261807156	31.7905443497421	13.9959966696351	90.646287217025	71.373091734215	14.5557542538953	19.6261565332381	6.07841467584889
cg04686354	87.576057845777	89.2097344366394	87.5421770098813	90.2759882255234	27.7266172908277	88.2874671295084	85.8400808479003	23.0972934380607	7.52854359144821	87.0384156760868
cg04912316	58.4449351376704	96.5848631658476	89.6140614447745	59.4229048290875	82.2205261293678	92.6241440498744	96.4581984698124	94.7222380607403	90.7872100684599	89.1279638765079
cg21486834	49.6989174237408	97.0861881741294	91.4654227477172	96.7140210556828	93.9778799943426	97.0416660672447	97.1218985867307	46.4262113378902	90.3118106584735	81.412504563543
cg21811284	8.2784357194019	92.944360013924	83.4936605254509	88.3918838491328	87.2135793059552	90.5356500963282	87.2587101598732	20.5240421047041	84.855579373081	74.401586048034
cg11348106	9.04046029358481	90.6460304912076	79.4325429819995	80.882364725231	89.7572741716968	89.3353737479842	80.7850135343398	11.6776021503121	90.2141114176203	46.7575608705201
cg14523804	94.2198060731427	94.1432113491668	93.6238351943802	93.7304864510582	91.3215824132624	93.6675986064489	94.2319283666896	86.9492446556236	30.9395569753045	93.3617220002566
cg03297901	5.15664474523171	97.2562521214179	2.29842285350863	2.23261824458739	17.3413234940656	97.6735012604428	97.260348322542	7.90932429888999	4.83643838552318	2.42466621112599
cg00863893	62.6248703354762	98.0760964115791	83.4991710015924	74.3808257674214	38.9306893165117	94.4875445480203	7.62131711604079	38.6668233823628	37.0245774503764	61.0667206869987
cg16935790	93.0927688953136	90.0941507170399	93.5093385574147	93.3136637605525	94.8098942107601	89.2368852360946	24.6789014881864	93.7542451393844	93.5301325235132	93.7301287841195
cg01498832	92.135825893336	90.4831974911689	83.9932504356738	76.2079763187561	75.2484893801654	90.7354665773161	90.9153516925539	66.6890546987341	17.9719279581019	86.4738394867394
cg11153071	97.9691083992003	97.9720925050639	97.9207754742091	98.2228724523058	87.1409377495982	98.3717844038862	98.2225022942887	63.6159585431811	15.5127742771511	97.807991364442
cg14343513	97.8569143391075	97.7674680609294	97.9318370953083	98.0958675962201	72.2474409349098	98.0325864499636	98.1825257031525	96.0634972094676	51.1670567005282	97.6926468909612
cg22386583	92.3416196794964	89.5089368914529	91.370278854329	92.5930536551353	66.9301839426832	87.8235398342459	7.83589821317827	46.9476126001394	31.5427095684784	90.6291332439191
cg12654199	91.6702749453172	91.4466867804468	91.5034028581749	92.3301235500955	78.9547113061867	88.1574578804913	11.2952726367316	62.7519129308743	44.7974551390603	91.3813549028088
cg15230985	93.8851212130392	93.4655631568243	94.2993027197035	94.376586015396	89.8043270871063	90.940699965131	13.5700849186334	88.9498595557198	81.4783897182084	93.9044281462809
cg04162316	95.7125788266792	94.7398675088505	44.8409230739859	90.8996255343069	96.2079510470228	93.6527651641945	92.3927035785897	95.4942860061118	95.5214072589058	95.1909340088792
cg11637695	95.3462482941843	94.0367230857143	94.8795410129476	95.3066386196755	94.3063737011398	94.177503923553	6.8229031389143	94.9831531525801	94.9626540761458	93.4942042869906
cg19122260	98.4593471733208	98.0063497722129	98.5924406900978	98.6036384645298	98.5964369523793	98.3392027023896	13.1005878920369	98.4546806440492	98.5966757790057	98.3894526365368
cg26360197	43.5839012486185	90.7573975319763	7.16489547260831	3.55556246714606	81.6638191599208	90.1427410961128	90.9419643815549	80.2335856719608	79.7708620085252	4.44609705494662
cg09187107	95.7942798134272	97.2567933114223	89.3400362819908	89.8190806231785	84.7354019795793	97.7045246736724	97.6571637998919	45.7267262606195	11.584269200574	73.0795764024277
cg19460836	91.0730104191766	91.9280609316189	90.6016386728951	90.376398820215	17.4557336519228	91.7638225987476	89.9008680837528	69.0424900708101	5.79556842060909	90.2655686941985
cg26783127	92.9535791859671	94.1759751024237	92.9117470498204	93.8227795082344	3.72968029596861	94.3775212530807	93.7471816988167	9.70318160125648	3.33915291485414	92.5279310327503
cg26250129	90.8724294333884	89.3373799093864	90.6871618588007	90.5368780102481	63.5095208641325	90.3614614871288	88.7101352995882	89.4924784709864	34.563887060677	88.5190855989358
cg05919238	92.7426009450199	91.7462437477152	89.9914404188466	92.1129046121266	36.7807666101476	90.8842552303833	92.4886077208046	66.2452195404424	5.62347603887376	88.1880987211768
cg02117656	89.9429121467045	92.4130124565645	91.799860402417	90.3355685122342	90.1456353991717	54.1143808575053	39.333612358147	90.8256094791604	89.9293930030336	90.090202784392
cg11282657	44.288849819029	96.6797395129292	41.4343179583215	45.1775904440681	32.5703189199617	5.90223452121804	2.40057050886475	33.6410440315897	32.4044225881136	38.0122090310894
cg04467549	94.8267508983864	94.0765773942985	93.6795882123828	56.2283391664423	95.5594727048564	92.7295033157382	91.7788170256365	94.3823884357671	94.9546074325851	63.5478342542125
cg03388043	95.8981238502763	96.5353304123083	5.52284449569573	4.3897609497006	96.9515757309874	96.9309675600666	96.6262932144893	95.9297310839734	96.4632269339773	79.1215779960584
cg21577598	48.7545818029167	93.1108015286122	6.60321555131455	3.55812776840079	88.9118683914794	93.0300021919529	92.4162419513503	89.1596996445763	86.3799093910281	27.0393226955334
cg02208313	88.5035368658917	90.1264856758107	28.7150911838583	42.6508622811901	88.5738637601675	88.0332695425953	89.2664711415426	90.3492066356356	88.7437370495245	82.9934054663632
cg13240704	90.4258132584512	90.7316954740484	90.2294889178498	76.6533195613599	92.2509411641678	90.8467453251183	89.4704137332007	90.8742693501027	91.6634715549302	20.0585789022863
cg17846016	94.1787041223317	93.3952547143548	92.5329931918249	94.4102597651234	3.51069005134619	93.3168341616537	92.3624529785789	21.4546082225591	3.64073164323266	93.6456836643188
cg02473123	89.4261821321209	86.1178460615333	29.662398655451	22.2423785065262	92.5557373237284	87.9038810665645	84.1989302006549	92.034346820051	90.5431214799228	37.6816253566527
cg17864646	76.8828348804995	8.4674680852793	60.5061563735938	68.2343729702781	88.2169241516821	6.7980079307539	7.11641038637593	85.038904925127	87.1088472052154	83.6722717112289
cg07058988	83.8859648067086	7.39664934130726	71.1292582103121	74.6483109713688	86.7773601459187	6.09363103360096	5.64103421372598	81.0354275492377	86.7209903369538	87.457457428716
cg18456621	83.4229183235153	9.26854209246479	83.1252376923627	83.3636478275294	86.5502572484081	8.42602835608947	8.28540379596908	84.0461486979529	84.1886897139058	83.1926374914646
cg22595391	4.47933261867601	89.5010060238353	4.38711604532179	4.22219894153129	11.1954246023312	84.0785319329647	82.2402839591718	5.51785703980178	8.01311153810708	4.56365415398472
cg27215100	2.45334412598541	97.2610038247781	2.33808332376554	2.34774147428301	2.75555678774347	97.817801181512	96.2665097744914	2.55923742352017	2.5686798438549	2.4679865777138
cg06725287	92.8952806997907	91.845089483615	92.9551161018548	92.5189008109153	23.6794172965482	92.5301262880265	92.7914674339978	92.0575540060787	87.6747945005288	92.886429436386
cg15349696	36.5194321276022	92.8833091728293	79.6931565260701	88.7502079701865	68.9311349449182	90.9443835857946	92.7226392033715	11.4405176522693	23.9610361053423	79.3427179394968
cg18204321	32.8511432651548	3.30064658710034	34.4598809689385	44.4906012172218	3.62102794430591	2.27887380046456	2.51276884753466	4.02821575937548	2.77382755481376	20.6331700209655
cg03745493	91.845638471814	91.2795450353059	91.1025322515012	90.950818433159	91.9886796394226	83.8877053395635	29.8256319211305	91.5558465750167	92.0885798463353	90.9969785518832
cg25033076	39.9572191819438	91.8422116349757	85.2121468810656	90.1726623497272	87.8077753106583	91.9562742755257	91.5702207235352	13.7169714187395	90.7842832271039	89.8616164596195
cg07283015	94.3785633270161	93.259599243298	92.569873210207	94.2643130997141	4.51475432098346	92.0260942296548	93.3009903286441	9.44202175115993	4.66850446432198	93.3708163609436
cg19380581	93.58423898458	92.7901302674701	92.8197771798832	93.5600603522425	93.5488302194351	94.8436069686509	93.9792966027073	51.079853004745	93.0769088398593	93.1663747812371
cg18934187	93.2990957080618	91.3714295814304	93.3088673961098	93.3339285390306	49.8133919754392	93.845434645566	91.6119951076958	86.3103721942619	15.1290670219799	93.2042914486223
cg20429104	95.5865981290659	96.3057627760686	94.0386665614518	96.4233928391102	3.16109393152216	95.6190528202782	95.1206395474036	4.49404232092901	2.99785489725446	96.2736929351315
cg25389087	75.6235965243626	94.5742828897672	88.9866259046216	92.4347123230354	4.58689920406809	94.922742862666	94.030452047234	5.06806343320113	5.19644845559839	81.0993152479766
cg27072996	35.788264533555	97.3472164771949	26.0043133339469	33.4470093996574	4.33316182120705	7.61323313297159	6.91207777991519	2.69849872018938	2.48547020847667	17.6981617982697
cg23966363	4.60515831271033	93.2021180291915	4.19284268399165	3.59798868318778	4.26353289587851	92.6422611466846	93.35812549305	6.17149080201117	3.69348002450555	3.89211060041198
cg08553572	5.95019384024955	90.852113746231	50.9621114705071	54.4698625727899	10.1381922729975	91.4998649884525	91.0713046459405	3.90696039706371	5.39464419644908	53.2021765074487
cg10133935	94.5708752869838	94.4851470576282	95.2515140618187	95.0592641409195	33.5505189870749	92.7786032444303	94.3796894006158	93.9049602220475	24.618395608672	94.2384965792405
cg19475270	76.2552698406678	7.88861157469466	81.0065368965784	81.5131100817933	46.5316309789606	5.75113891171801	18.6727237922144	64.7958016470704	65.2896304245938	79.8952719853606
cg04178634	90.0018036612921	6.29068532234526	95.3787308108239	94.9061624336364	94.6556335222652	5.51894403303249	26.4931073962098	95.3053308188424	95.4269530714073	94.8380763054263
cg12281620	77.122822215025	16.4981919571632	85.5457952703117	83.6283595906216	89.8058637750085	18.6324859035138	36.1230829925394	87.385198948676	88.3947544381828	86.02102212107
cg19853565	93.6369913813699	5.02335351077813	93.4348196152407	93.2810554904266	90.94318344095	4.22475900088732	3.59365689996162	93.4586859222069	89.6514521510998	93.4756973334675
cg07843390	92.8929979728979	6.36000069121321	93.4956470826379	93.5953453961773	92.9608659496449	4.38891109729888	4.57029054945712	92.7409195267212	92.0512610919673	92.59726834744
cg08407014	96.3554074896696	5.51626617460141	96.5509548449081	96.576318748958	97.1657371770813	3.15829034053368	2.91509600442991	96.1851587049725	96.8596730479307	96.3628221975508
cg13650938	42.4053435381794	2.21999599604801	13.203386314643	17.2889420367721	1.73691762002576	1.62193469355546	1.5600771926761	1.78198029844601	1.7570785077541	10.195848493813
cg01823541	31.0812324814209	7.5493497749319	8.28352630157597	8.81963860855348	6.74727748336662	4.90541908314542	4.87064678244024	6.05349859969968	6.02511831843599	6.41217225303599
cg20695297	2.33253539100151	97.9272520282012	2.35412964984593	2.20973456651315	2.14005260998085	98.1893211377301	97.6856887076143	2.26401323256144	2.30638408895897	2.46671650871171
cg17518965	1.25326284325828	97.9684117699061	1.18108637685177	1.24568132676361	1.40625650991392	98.198694775625	98.3973821827023	1.26895267604687	1.2896839221754	1.16253872252027
cg03684062	10.2184114546272	83.6792266770694	7.07310654139083	7.44325708249178	8.58707361752943	83.6737299107493	80.9824350523078	7.74758245690373	7.17664910249022	8.29974564128843
cg27125093	4.69335762094207	95.1295268305578	3.8072968364312	3.21503559863546	4.0060883130652	93.2476544729448	90.3715003079458	3.52304120512209	3.47596869540518	3.56705117827657
cg18581405	3.39036898104965	88.8828344145098	3.01394363708227	3.0276611963348	4.06442671850702	85.7220049215742	80.5661382161372	3.57690004500068	3.21526827865498	3.08856713277584
cg07564563	87.0975813354394	91.2751461604881	85.0335678160125	89.3571872614529	5.22954057106294	81.4245952658762	76.2141823127714	10.3575708398131	6.45930164179349	82.9396086902935
cg08224888	82.9786685039056	7.24910282548483	82.5466846410065	82.1389605341313	79.8421594498027	5.35952489890142	5.26551208314556	79.4838674470153	81.0532527572769	82.6368230245558
cg22521333	98.4911533436243	98.3884170354492	98.5650377024813	98.3363724836146	98.6534908639411	98.7661899357663	98.6441198259353	98.5811012049979	98.6722236891114	69.5879825855226
cg14976569	93.7589252453728	93.4106252067093	90.8888669736784	94.6837899298993	86.9313330642825	94.7426813028792	94.2051154370671	13.2763229579067	66.7913420290735	93.0059423045779
cg18901104	6.61041507683338	90.4123199205166	6.61976365581911	4.96010160422594	6.22979434995382	87.4729136888616	88.7785792952122	5.5768073342927	5.53475917304363	5.29886126669
cg18351781	90.9819220855137	92.722404678732	88.9889311924962	93.0028110348684	4.5120445613565	92.5521168518785	92.5532030142444	5.95282088326264	3.89063406273216	90.6292489260533
cg15621731	16.3792691378589	93.4860917510343	86.2584744378143	90.4457954819149	6.27042201794645	93.2777102582428	93.3585451227828	7.00242069496094	7.31602427458008	70.1124946032587
cg02182476	22.9144560758314	93.8368248513577	89.6390901413214	92.0374352527355	63.8216743876036	93.5506726872238	93.4172730533123	3.59733651975502	32.7083305555557	86.217161768267
cg23357708	86.0252805368487	91.3545149016279	22.675770451672	22.1569250951432	4.39878504660025	90.632575075896	88.2616806667668	4.26211903805663	3.83261634078768	9.11671302657719
cg22568423	87.5460042314354	4.78451427522866	91.1896656261047	91.1601045249561	86.6111276136895	3.29765812323246	3.86820060325283	86.6619365926126	86.6088226013668	89.7585299157629
cg22987448	89.5163328833424	2.34494329091159	97.7174483881232	97.9278986266851	90.7385308144352	1.57819931735982	1.47322621963407	90.8715008609135	89.0275509377785	97.6559784050879
cg25279553	70.3654753938484	5.46609538232204	77.7035277039993	78.1424390639332	51.4979307518906	3.98753528570986	3.52871045685643	61.8132772650972	57.0822977913984	66.824812061489
cg19645616	95.3797654047416	5.95116563486181	95.3499297213923	95.5812392001436	92.4948140901854	3.96631464722308	4.30253156685909	95.3335548390084	93.9211243122694	95.2644685830271
cg17126555	93.5179663699009	5.79429084871675	93.1553698951129	94.3352011551458	87.9243087551691	4.77005159809941	4.07569768277509	85.9737523825279	76.753492634003	93.2012746232065
cg03722295	38.6388942040058	92.2740454937565	9.47987019707487	10.8144491872362	82.9748173049087	93.1185131708654	93.1421204973047	25.8918590278256	81.1549673936815	8.49737320494678
cg26847100	86.5885279266404	90.9892411727261	82.2666480491658	85.5977167642665	3.89211710097773	91.2651007637975	91.0060602242973	11.9078396686134	3.87315195581797	76.769700389285
cg24932585	41.6544152564423	91.0927995425612	44.4791061758762	48.9554990571059	28.3542702181967	20.5196714397308	25.8042413296065	30.8124609596009	30.1864004898561	36.7423741141324
cg23060513	95.1743017927651	95.2932535166304	95.0085845069149	95.2641496424438	14.2389983053567	95.3218866486743	95.9499555427927	88.7335740116756	53.8894870021847	95.0287005189221
cg24706505	20.6987325531277	90.5210309418986	80.222779235865	60.0212769385249	10.209974489508	92.2222056059745	91.443307189292	10.4973696956525	6.89200342644893	10.3877918001798
cg02385661	7.03659881294932	92.140090205094	26.379589661576	33.9305028981804	2.261032962073	91.6372723886679	91.2565659807146	2.44839422435419	2.33880941314321	12.7910293049158
cg02626388	31.9393442633958	11.0565201327431	52.658392652133	60.4272000393047	8.36156826697977	6.19004856047765	8.6588646895456	8.2159073755052	7.97078869125438	36.7030023993542
cg03087897	8.23842538250631	93.5451849470516	5.61533879684367	5.14505289862859	4.0211861400047	92.8788180334497	91.1211849137773	3.43283121598607	3.49102190559357	4.77066239242621
cg20468939	8.1662654069917	87.4814392679333	5.95203526955509	6.69350228762796	5.34155811030391	85.4546277657718	84.6904757213721	4.18682462759895	4.43565915048486	5.86885042080324
cg02327522	93.1664430173033	93.6394028574254	15.6820389372057	16.6500081663337	95.3242477838908	93.5684619360953	94.7898837654932	94.3151952644797	94.8076257946175	72.6173093236459
cg03272225	38.6764154521944	95.3438815666109	2.17178470101488	2.34106618617793	3.15456686174978	96.2693605455966	95.9659243564722	3.56003092867805	2.36710216811406	2.28937575208506
cg14590369	3.86863303618316	97.1907001660703	5.17883336467026	23.881382795231	3.92320080359839	96.0705998133363	97.1791942878115	4.29457778686759	3.87594920661279	22.7168816518854
cg04610450	16.9202366558821	97.6768343830662	75.5684837446426	88.714014694457	26.249224147885	97.6519794252508	97.8668497485641	7.67119376292276	22.5699687711144	61.6401746706689
cg11953794	9.6940354306899	94.5489941596366	88.1766369593511	90.6908664139001	22.6070185853945	95.6546129940041	95.9285565434119	6.55811335952267	15.597859972271	67.2722522993044
cg22001208	98.4083018609592	98.1173037020066	98.4372164192268	98.4625178773315	98.5229243021002	95.9784651528593	38.9805149186157	98.2807805761703	98.471774587704	98.4639679920856
cg02359181	90.1792377598295	88.0359810239046	89.9258261290801	89.9383984974578	23.1539337786817	87.7047081416087	87.8329724844292	89.8514242794197	80.7684672323875	89.3581852453557
cg12967050	7.5830909507379	91.653033810121	7.79428478434776	7.44112857775199	10.7647923983325	86.4305462473234	88.8284437477296	7.10958293906755	7.95101870081483	7.01425859996491
cg16927606	4.13232747001893	83.6064357650411	3.99156426209051	4.03460981555008	4.48045996577371	84.3806396000151	79.7696311351068	4.14084041504381	4.29771169568371	3.74770036185248
cg16911583	2.70279111707035	89.2226076105781	2.58065667699535	2.52165802438798	2.99711190245472	88.1656727484315	85.5474203024043	2.76566534915533	3.02321574320307	2.61892407437263
cg08230957	82.2775877452164	10.3069853953778	82.249835563786	82.1324467652996	82.194357232676	5.71721428017489	5.66287580955489	83.5092029656754	83.1637013624894	81.2933251161409
cg25383568	94.6740809546008	94.3893623925305	89.3867232812644	61.7584449233857	95.8876974610832	93.7297077120055	95.1317465257925	95.7081119434567	95.573727289853	14.4315522951636
cg26862316	93.6231167361327	92.8116404648274	93.2842872019554	93.0080615453207	93.0370914243555	90.0014375737865	24.6405862385845	92.6589341517838	93.1732018382524	93.1094048685121
cg14085840	42.5626646468677	9.25319920029455	49.4080167442439	54.3204651082304	14.0449261002619	5.13202769123582	4.81304521359799	15.584945656661	16.7569970075001	40.1675589044385
cg27372422	50.8872900081126	90.3521689795982	86.0274762025046	91.59525997468	16.7501551814923	91.3523852593657	91.7667154800837	7.67252845299346	11.3072373454419	89.1234287467813
cg04410355	93.4429681271717	93.9329426607029	88.4074264830891	68.4361214320129	88.133663935879	93.4019732665769	92.0312372110108	93.0404498472318	91.2320476328321	27.3466267588938
cg13790259	91.109409171645	91.4985023426844	80.9664617879097	50.9128971319029	89.9159069694195	90.557766857023	90.2191130628721	90.1450505720487	89.7003604518329	23.0495025544613
cg27340480	93.5773216385333	93.6675214217386	92.8801673688841	93.9644387498059	2.88762024418993	94.6084727706313	94.5306445353611	22.4887934598351	2.91198952539221	92.8252045999998
cg24166457	22.4364561150007	95.5472223173844	34.6683581101164	6.54525965573748	21.7764216802251	95.7422529934427	95.3933031909265	4.19164944144226	10.8815472220102	3.34358673233484
cg10732094	68.696218316758	90.4301794254478	83.1846756297137	91.1341769524231	81.8745889091053	89.9805885696013	91.793679400343	18.1692461589742	76.7968347275113	89.5567168402624
cg22334632	86.6754089562731	9.25053289527853	90.6544064202574	91.4360023683264	86.4548524360494	4.56951780951055	8.89225423212521	89.5963023399226	90.0541327195742	91.2718322861172
cg10222534	93.5093593703639	92.8949906026933	93.3199724421483	93.2946649433646	91.7350958145858	84.1247129547013	43.3334624829792	92.5447884576027	92.1331667832029	92.9578231309858
cg05262463	88.9724490591922	90.1158609686213	26.0330843462423	48.2724860183813	89.9868263955483	90.8713025582044	90.6294732033983	77.4102563520764	91.2839700925236	89.6560022959526
cg08097359	59.1499157326333	88.7405713594333	5.59859727720251	17.627495736402	12.4145268531496	86.0857359711803	79.8788466084113	10.4229709917107	5.35355706435876	23.126739425268
cg14496375	90.6875157790515	91.8395354328509	91.4816512967748	56.559439396682	86.0023382309395	88.0704164623742	87.0216990840212	87.5562273179668	81.8215411767493	14.2728550739716
cg12011479	96.3498591009245	94.5264341368546	95.7399039242089	78.6312545448031	95.8520419005363	95.5939950106759	95.5835120250327	95.8393258235661	95.0519924014899	45.4475640082516
cg12916723	91.9084172364031	90.0965272845774	90.7662201808292	54.9915780007106	80.3480813925417	82.6514837008529	81.2711914704496	78.0661952620427	62.5709224437722	25.3906785136092
cg03541909	80.2719400439901	10.1195501061273	68.4823316002387	69.5504158188252	76.9788203740275	46.8283706007948	32.0784924216343	80.3545550668725	80.2923885258377	73.7650511057047
cg11294513	8.79976684240608	91.1799695907758	7.70646803955524	12.6960725314533	6.97805862667484	6.69551249246946	8.99908847034714	7.57570092686263	6.932875219341	8.81780414315721
cg05661282	2.56543335671946	97.5501260970783	2.17960751815063	3.04572710632549	1.8575732735033	1.91749495833696	2.18392912526258	2.0512744040657	1.93043637487253	2.42722143750135
cg21790626	2.22984118559522	96.5019448307221	1.91006089249129	2.46442786022194	1.83232005108954	1.50172159305457	1.87575193096726	1.92077345212287	1.90394759139642	2.02916479266843
cg27049766	4.38224134250058	93.5693655536291	5.09017314563311	8.29907005097401	4.67124387307457	5.5310539624119	5.84969467866963	4.80044111902786	4.24527953025354	6.22870909534362
cg08668790	9.2609150033735	92.5431602246354	8.01707233406274	14.1988105346081	8.16943273724543	7.84715872383062	9.0844393132679	8.27340668307106	8.06363145432636	9.6339148140954
cg00298065	69.0040358529072	93.1800055367175	63.7824626854786	67.4799603521304	59.1029601852338	30.1657984207914	32.0396116125593	56.4374422595436	57.5046215948729	61.1787926728205
cg19416570	54.9375266923629	97.4121003280492	48.3022232156642	53.4114997300805	38.1262119919168	11.2319522770833	12.2967048867639	37.3671039590223	37.4530210000653	41.2984578490186
cg22720790	84.9182219059802	93.367095689238	80.3888680845015	84.4657597419244	82.9287853193243	18.7591879300726	21.6256613202596	80.5643705410852	80.1927179977273	81.6435669927131
cg12122241	85.96982270773	91.6727818588436	86.1016371535748	89.2710182752555	71.9562194225227	89.6923843949401	94.1376751412581	15.2159018926073	22.6921421529402	87.5493052618206
cg10206397	93.5698754488229	92.3058258886949	93.0886806352419	93.2903174208637	35.3021145108127	77.9491574016186	77.4502064173203	82.9368904250752	11.8689272807692	92.8679955697913
cg12099952	6.94424655343122	91.7553855450845	3.5158764188413	5.09817634606791	4.00665024707732	7.68058531561143	9.74388462606575	3.40355405209155	3.49291074182068	3.58556075241632
cg14921416	47.1357390360967	96.7950306633853	57.8142332121439	63.5176854914995	9.72730558374244	97.0765467108624	97.1910098316142	4.71171241062412	4.61223016999908	55.7531802081385
cg10357682	90.3298699838479	90.2802754455689	89.2376955232803	90.3238707093553	83.6584587814716	88.6329587431006	87.9252178737995	31.7783879185344	9.31378144369972	89.1078135806067
cg20066792	82.9557939273368	93.7335990420447	35.5054506625472	17.6567486201854	20.6646155122461	94.8024774666784	94.5246419400341	68.7871273294199	20.2766970811271	16.621865840924
cg03519577	4.15364339136256	90.3226199870389	4.3402390783851	4.50608531047362	4.33882693162365	86.9349580764332	92.5101308209105	4.52207748376975	4.10019332411142	5.67355715738964
cg16291589	92.7491262651805	92.69391506804	93.3623451037087	93.7376199485016	60.5883323429451	91.8881397585803	92.4976975822259	88.0325141196074	28.0242685577069	92.7670942659767
cg10573932	25.7913312540929	6.58288604771874	48.7715520313633	51.1309140214231	12.9905140853884	5.37521881774189	4.24137030237828	12.9258055831907	12.2018876901975	28.4649596271538
cg06449334	30.7684187610137	86.737812615783	60.8731334315319	12.7423613428842	19.2817096849142	58.4203674015269	50.4837458017744	18.5472584189243	13.6977257647852	5.06513501130864
cg12339328	94.886083048708	94.4205070528796	92.9403559533796	95.339960293244	38.169681696094	94.158025258147	94.5338777666479	6.0089288591704	14.7044951939941	94.5560951900283
cg22963164	92.6065468715273	89.751885769739	91.2841197721232	58.0774403943055	92.4673359379705	87.7406793810161	88.2909323586083	92.6755627153796	89.3213514520675	25.1876195919291
cg06978145	95.9403925154577	95.8565310075965	95.1032220595489	95.7386764876781	87.1989826299768	95.7869327645903	95.9525768486954	57.210770403115	60.4176345574832	95.3694484501393
cg04027612	84.3719455460001	82.8167253137033	83.3873870844786	78.969242625232	86.6208814491613	79.7129591245139	33.0466399441479	84.6776033908001	85.4029615473379	80.0313742896483
cg04759756	93.0233843511216	90.2619048012558	35.2614115049857	17.7129623101777	94.3105338331478	91.9462344988865	89.2332009220297	93.6279885101764	93.6737407159845	69.3078512864239
cg04326337	91.8771231912141	92.6130667505753	92.2018807402467	92.9698221843043	15.2491420451893	93.2074385679696	93.3634597820226	42.9686894982445	67.8128430337872	92.1376033864234
cg21451309	90.6413424811375	85.6653068901138	91.159879913725	90.5224774899924	93.7225541688672	81.939298119458	3.22826708204139	92.4561973460311	93.3384072241032	90.5147470271296
cg26452915	86.5904481174563	91.576539019598	86.4141240950566	87.6693289250334	89.6346116281471	91.4942712727619	90.7608332038386	52.5832082508183	70.3883596411086	88.4074687488679
cg11779113	3.21885226548076	90.5676136215844	4.86819370765675	3.88414004444839	3.61578597351914	88.8211105888024	88.7814964331258	3.42272958620808	3.10223863352417	3.21851965394793
cg06064964	2.57813094573079	89.0930004715363	5.08638908695588	3.98280887245531	3.22157507437417	89.187977276379	90.7498511883163	2.57891486405581	2.76568003549038	3.04055167375936
cg09844573	6.29018951539743	81.3492917559374	9.97004016132933	8.05608919256055	6.08712829888738	83.3368065006842	82.2018593278437	6.03234222890344	5.41255082677586	5.933137206171
cg03562367	52.6595732918611	88.303819286583	6.98491424686637	3.56128805774496	69.1632371562684	85.5913570635005	92.0683409955784	77.864808419709	67.7503139033099	3.39876119294258
cg14414154	94.0601621491732	93.2999287754076	93.4050085499785	93.6609138393409	10.3027580418057	86.4524077180436	94.174822529326	18.138806184503	3.82418141012486	92.1219495607545
cg00874051	92.1252833200835	93.0134005625648	62.5487096991157	66.5707537804929	4.03841321239178	93.9252305162295	93.469995310931	7.68511419011332	3.92921270528233	48.119715862034
cg21088514	89.6915285749819	90.4452986521739	87.1650092425953	88.5957137122582	19.8229681250722	89.8691061057345	90.4543998700315	45.5189307816722	46.3828774932766	88.2858340340729
cg03801286	85.3956544697536	87.4068105222918	81.4235285509136	86.3897824508812	2.79818872080247	86.4150066700127	89.7562724312058	4.50606655899707	3.05472388883128	82.6445434123747
cg13114315	88.1676411995848	92.386349282901	47.1363201562129	37.6891814508318	63.6147027427217	91.6302494979289	92.3260690640925	81.854084914025	61.8019132568511	8.29427579820078
cg16345647	23.3489264944104	94.7327912052114	24.289329530724	26.9868685500149	15.6216105741962	12.9379550433389	19.6021389353032	15.0378665881122	13.4132840117068	20.9585898220569
cg16886987	7.89652733576311	91.4201273064692	9.51945470381782	10.2920260392019	7.97669461986183	5.87585896543426	7.24879933527937	6.29740160518958	6.97284617228222	7.81501495929813
cg12100242	93.0441370638792	93.3009329487289	92.6122308866464	92.484254280727	26.3585426232844	93.6621041472361	92.4364473607446	92.1134284179332	93.0573643689074	92.6952620015449
cg16785077	84.3615047840273	92.4003337311403	89.0340176734839	91.2099217592055	89.7144833222951	92.8036333304099	93.3435052738298	56.4167936065081	87.3009569526837	83.8229548399814
cg25491402	79.8813135323688	81.8910256410256	34.6645736584899	20.503546078549	82.8104466182806	81.9499091450497	78.3312868643806	80.5245657732908	81.3366173999188	22.8635917941834
cg13203135	7.94662205422417	91.8877113192408	7.20603687057255	8.10972422095008	72.556034392576	85.1875785885726	90.990575184027	9.99314395353127	51.5314526025415	13.4066885003497
cg06068897	3.43650988895576	91.9823802773581	5.26238136881603	11.6400434663356	4.3846423025097	88.8132239844916	89.0039344938102	3.32847812248591	3.47985368144223	20.4109536910759
cg18502618	97.3857063715443	96.5760759661648	97.4554493339269	97.5813861870503	10.735444279014	97.4366998937987	97.7023695007489	92.272763820927	34.8944001760795	96.2164705717117
cg25439798	97.5925438366678	97.1595071486497	97.7428866267957	97.6707823229022	97.8710236968531	88.0256836143773	9.42589190563848	97.8229013852059	97.6957765372804	97.6317873677839
cg03062881	94.2887217018423	94.5382816513642	64.7266748035578	23.3139676468222	70.0953159887981	94.6310432608022	93.3994866394758	88.1129275089176	72.3160347725197	26.3868205937817
cg04314225	82.1170526726983	81.3470170769272	66.783302789137	32.1218661644493	75.321043908661	77.9661188949099	76.6215611680885	77.6434673834847	67.9688688918156	30.7529655377168
cg20997320	92.1556352873005	91.7714391447265	75.9724880937605	35.8601471057544	89.3634627300274	85.1842127958861	80.7536059953567	92.0713089480504	90.1512065108073	40.0338762312495
cg22217449	92.5801912665871	91.8400763799997	66.1674796262285	35.5669115745131	93.2747046636043	89.491646612999	90.7728597746488	92.8393428995202	92.2930421876071	36.771808508081
cg05595469	92.3542715894429	90.3207811017491	75.9379309291804	32.115627196021	92.4146134235484	89.1119111166595	89.7806037358215	91.6589323116365	90.2853671344945	40.3772234775997
cg18003231	95.4268849669072	94.521447507039	95.6272067631237	95.8349417544619	95.6527053366548	94.3806175817857	29.0866137674486	95.2589492582044	95.643530797445	95.2194051927519
cg02433266	68.7862061822801	96.672204438383	89.5364483522899	71.5989008421226	90.4916446973979	97.0320892545911	3.25535669040854	88.6906876622024	87.9033365505731	70.4835862626502
cg11335969	94.506272023054	93.1173019076324	92.4395634097765	69.0400038047605	93.9260111919152	93.9067110996514	92.7377702916278	93.7008763865424	93.9101235656442	42.9435544710806
cg14296049	83.2110008630528	92.5764097473949	83.8316911112528	43.7567646752828	26.6416789588245	90.6479528878762	85.6040036521059	77.4026103687728	64.6058733450896	6.18748990112675
cg20660269	1.54519175445549	96.7972557151212	1.61855602838306	1.30571910659555	1.84017655395839	97.0690052169618	96.6294460820724	18.4409368151606	1.72066445526073	2.91879205063299
cg02237342	1.61352906928935	97.9810868974729	1.65776053215685	1.48745723758395	1.54779727700653	97.8462192750969	97.2575056451416	8.98287820794217	1.61072524722576	1.9070850941005
cg12793123	1.6747421596479	91.2618130483593	1.82829233910036	1.5758347128778	2.32409544075883	91.1881967106987	92.3443380621059	5.05168006385751	1.73672459231314	2.4749694306099
cg27381549	85.133365124663	91.5840040301566	37.3093314833998	42.4028785102666	91.5914544106108	91.7796199285329	91.1661327004705	89.5421536005401	89.1812656452845	90.3575561436026
cg06494464	90.7542858590925	90.0535546978757	91.2802121533512	90.8141357376387	81.9051478882505	91.3071520222933	90.3536550871125	89.7760941238898	33.9007390565384	90.6615294665672
cg18895476	80.9362939086596	92.9643571268519	84.5433760816974	46.7687104361544	11.3293543675275	93.1063199227514	94.104014498283	52.8220163874197	41.5494854323483	3.7155134708493
cg15333769	90.5769316631892	89.9560337229371	90.3807367255291	63.4914319075925	87.5515545001986	89.9521028681022	89.5289338965921	88.3907599751986	88.4644071855607	49.3307702691444
cg14519350	8.79524845074263	87.419150551131	6.46774998829171	4.99508677390853	5.13426739731345	87.2798968433455	83.4413831102631	5.5076906169296	5.15535166489882	5.28151771238273
cg25666403	1.52145447418039	96.6932922438219	1.61086270258565	1.61074585507824	1.90658608897957	97.1972879337729	97.9096820317513	1.63623530618181	1.58044356839583	1.49561107288796
cg25739715	32.9870876180958	91.1239299833899	2.75871672122586	3.01291270102846	3.9187419818176	89.2545510396406	89.9361938149806	5.28204481400773	9.29088244262374	2.81819238261323
cg23825480	90.7545134023192	95.0463095744009	5.6542924664176	7.92806546337801	86.7588433496692	96.3237504999143	95.4408292084036	89.1381041268931	87.8235161913211	46.3119736885106
cg27324619	75.3103971087256	11.7846301728003	80.6345574846707	77.1398625163486	78.5629150594189	5.74479936659681	26.0759846100956	75.3443150443293	77.0199340864559	76.534713466911
cg26373518	45.7840486834619	3.70531618848384	51.0469770906563	49.7768217138179	37.2158135252091	3.04956384324473	2.79416555502116	35.3864943699237	34.8841536446075	44.5723328953185
cg18053607	71.9500362679785	4.45919367958286	78.9325132728274	76.8385064675006	62.3937408699553	3.27182885111962	3.60063203525552	58.5226512075609	55.9200643117233	73.6741472845281
cg15352367	37.025049534977	9.33247421789712	75.583072178754	75.6534897217596	17.8155416004486	4.54041518888237	6.54737640626712	11.6118652383669	12.3670284750271	39.1195069315878
cg01949403	91.2426357045638	87.3186190397804	90.071441248736	51.6307802594753	90.1265516574428	84.6093177230979	84.0496742635741	91.3024136261461	90.6368606974821	87.2692923316246
cg07707056	94.6426066061035	91.8533827448571	94.6694436697933	64.8263081668955	93.9488783045355	91.6761968794391	89.7908066762278	94.4587341894715	94.5220567730179	93.5241018640147
cg26757673	88.8995792442847	93.2334879465418	46.8896433356652	11.920169663784	95.412578902237	94.1010026782913	93.4610277326876	94.0138427790178	93.8709359967773	8.37300667617212
cg01765930	5.92854334524239	89.8949551135874	4.52886351567221	4.93888861159563	6.26107978809166	86.5831966980029	82.0002426165854	5.11329071515852	5.0318386039042	7.72906518788301
cg14150023	91.0478755811244	90.2649263724133	12.8002011878209	10.1626637530941	92.8530611724466	90.7163642897642	90.8791879328447	90.924953190822	90.7450522181861	29.9803233686285
cg16093065	91.959474983536	92.3233261145923	12.5402649710932	9.53887100789399	92.6498032657735	92.2522652098948	92.6117192769448	92.534313206886	92.7730918921573	17.8297825888836
cg05162166	84.9685053449404	4.77290337500803	83.0750301719525	88.5971494648288	48.187440605384	3.66063580939096	3.49354599414734	11.0646684671049	19.2412325060108	88.6514245185136
cg04630823	74.8522296960131	80.7121142757359	13.5990479202217	13.6932115241187	52.6953399741776	76.1551773670432	79.2919369945189	51.6002992944154	46.1361568352874	12.1829279712366
cg08425796	71.7252672524365	95.8689338027218	93.9967537501206	94.5811580157687	63.6556969389857	96.9857428972875	96.9844281015392	6.65456602352832	4.82905776393921	95.3695655766499
cg05418105	84.8435204278533	92.3986652320737	91.0430193225939	91.9353537347244	77.5826969792474	93.1398623541837	91.7540098607858	63.8687615454221	12.3740779177893	92.2931821039848
cg24363820	58.330419631903	96.598965173124	65.2041739436007	68.568002752418	49.1827554186089	18.0164369453127	8.91243902782577	48.8283348054636	50.1109093594603	57.3715033123768
