# Supplementary material for: Validating reference-based algorithms to determine cell-type heterogeneity in ovarian cancer DNA methylation studies
Source: Sci Rep. 2024 May 14;14:11048. doi: 10.1038/s41598-024-61857-y (PMC11094148; doi:10.1038/s41598-024-61857-y)
Supplement: Supplementary file 4 — Supplementary Information 4. [file 41598_2024_61857_MOESM4_ESM.xlsx]

## Sheet: Suppl. table 2
Suppl. table S2. Modified HEpiDISH panel, which allows estimating of the tumor component in ovarian cancer tissue samples (HEpiDISH-OC)
beta-values are given for each CpG site in each of the four main cell types (IC - immune cells, Epi - epithelial cells, Fib - fibroblasts, TC- tumor component)
	IC	Epi	Fib	TC
cg06943420	0.0460091	0.0332854	0.339822	0.954069
cg16653138	0.980851	0.856376	0.0203925	0.972427
cg14418633	0.985493	0.976406	0.174894	0.980933
cg00702417	0.0481543	0.949478	0.89654	0.953662
cg16034168	0.97047	0.110445	0.0352484	0.968437
cg10976772	0.900074	0.72053	0.038576	0.848509
cg00081799	0.96127	0.954881	0.290648	0.954584
cg19726343	0.932972	0.331275	0.407754	0.92845
cg04785083	0.0395678	0.936898	0.909628	0.947342
cg10992465	0.901362	0.110301	0.666694	0.891332
cg21686171	0.935725	0.0982468	0.945099	0.936736
cg21164509	0.0206809	0.93883	0.891804	0.974807
cg08854008	0.0165967	0.93206	0.841894	0.948765
cg21004104	0.85259	0.918084	0.115264	0.930855
cg20611680	0.083266	0.0212718	0.11856	0.970119
cg17463745	0.0906137	0.0842322	0.143496	0.978256
cg23013029	0.0634842	0.94765	0.948522	0.944554
cg05348366	0.968301	0.29581	0.944273	0.967225
cg22396755	0.0328364	0.0245827	0.0271868	0.975188
cg17456100	0.0156	0.0124093	0.015402	0.947146
cg15467646	0.0183333	0.0201712	0.0773393	0.975952
cg06631999	0.954987	0.0668991	0.841019	0.0959545
cg07359379	0.929778	0.790853	0.0877125	0.939003
cg11176159	0.0240346	0.886604	0.862743	0.945068
cg24459792	0.0374315	0.948627	0.942022	0.94175
cg07222861	0.0416564	0.931207	0.916675	0.957222
cg07167423	0.0159645	0.0869848	0.170917	0.975471
cg24685006	0.0195296	0.144241	0.293631	0.983964
cg13472192	0.0355599	0.108646	0.0343548	0.983643
cg27232866	0.0260653	0.0477634	0.0321727	0.969137
cg16391955	0.135719	0.029076	0.0877426	0.97726
cg15645660	0.959047	0.0781561	0.0276063	0.985541
cg23049458	0.077705	0.029087	0.0281123	0.975373
cg06962177	0.0488749	0.0238748	0.113635	0.981808
cg25339566	0.0263677	0.0193959	0.0562979	0.977848
cg17833169	0.0591829	0.023999	0.361226	0.961476
cg13206932	0.94052	0.0979615	0.0487993	0.0313464
cg24884703	0.0414937	0.0302148	0.0335096	0.975021
cg22167515	0.0441854	0.0327788	0.0451922	0.943719
cg16400631	0.0324331	0.0373002	0.0611541	0.970496
cg17443359	0.0697207	0.0507348	0.129486	0.957471
cg00503383	0.0293494	0.0226881	0.109085	0.985127
cg18235734	0.0473846	0.0337164	0.0567966	0.987997
cg17080882	0.938224	0.689063	0.0397149	0.927802
cg18146737	0.975537	0.0234291	0.0922892	0.967148
cg18316974	0.971552	0.0699144	0.219399	0.968517
cg24937735	0.944767	0.0275845	0.895542	0.0961077
cg23080355	0.928656	0.0673983	0.845114	0.192494
cg18786873	0.0209185	0.0543936	0.0544756	0.989141
cg26118759	0.0331382	0.951149	0.941013	0.954404
cg19624849	0.0311774	0.0166868	0.0375023	0.948334
cg07371589	0.797668	0.149144	0.659305	0.961143
cg23612220	0.0441812	0.938338	0.937305	0.93697
cg01903374	0.0459752	0.927701	0.93889	0.934285
cg12749132	0.02697	0.734032	0.0240407	0.970993
cg08640619	0.944351	0.031047	0.0356645	0.0460699
cg24161057	0.039496	0.0311478	0.865824	0.0684517
cg10493436	0.95796	0.836018	0.343663	0.951034
cg17217691	0.843994	0.739712	0.06288	0.855989
cg23028772	0.872035	0.474205	0.0273493	0.887
cg00819233	0.9343	0.924879	0.0644132	0.938843
cg17496788	0.932791	0.539942	0.0450735	0.935346
cg06325209	0.897878	0.781997	0.0359014	0.916327
cg22740835	0.864652	0.786357	0.032756	0.932476
cg25765104	0.0291624	0.951646	0.895526	0.937453
cg09922481	0.900059	0.838675	0.065672	0.914556
cg21266845	0.946757	0.948641	0.0844666	0.94936
cg02633729	0.948493	0.945116	0.0335726	0.951218
cg25214966	0.95036	0.943567	0.0322639	0.942231
cg24002149	0.908509	0.920959	0.0236165	0.947865
cg21450888	0.932967	0.92022	0.063991	0.935838
cg17178220	0.939347	0.921825	0.0321711	0.933804
cg06804334	0.932486	0.938744	0.190533	0.924342
cg13300273	0.106854	0.0334316	0.136466	0.98503
cg22606205	0.0202037	0.0139124	0.0309349	0.982264
cg08029299	0.937123	0.699471	0.0453146	0.945433
cg18384097	0.0671112	0.932338	0.941022	0.932963
cg13066703	0.0391706	0.947605	0.953354	0.937152
cg09515921	0.953492	0.286706	0.909189	0.953566
cg06951677	0.643463	0.116669	0.72917	0.906458
cg18788664	0.966781	0.216365	0.963673	0.959208
cg04539515	0.946	0.213026	0.712503	0.903913
cg25001102	0.977973	0.102248	0.728674	0.972576
cg26047066	0.976637	0.0497414	0.975421	0.981432
cg03650119	0.986863	0.034414	0.442448	0.984684
cg09257635	0.97838	0.109241	0.409534	0.977386
cg17680089	0.947371	0.161066	0.418442	0.93989
cg23733384	0.950081	0.0993973	0.31224	0.926823
cg03596016	0.039851	0.0294527	0.13114	0.983644
cg08535928	0.0617551	0.0484558	0.0894973	0.969076
cg10012393	0.963332	0.891759	0.032749	0.956117
cg02783887	0.913231	0.048399	0.193887	0.928032
cg04951371	0.953031	0.502798	0.176108	0.951619
cg23218363	0.957447	0.0173349	0.0208643	0.0285915
cg23176316	0.943638	0.0296367	0.0361277	0.0359933
cg02338778	0.881697	0.898912	0.0912008	0.906316
cg14021880	0.738742	0.64989	0.0424951	0.937681
cg20102877	0.895195	0.227999	0.929784	0.985931
cg05275832	0.903659	0.141694	0.885268	0.826838
cg22884656	0.0552824	0.109571	0.0399598	0.929809
cg23325963	0.030168	0.0712824	0.0317762	0.98402
cg03714619	0.0441703	0.045253	0.0426968	0.974161
cg02155398	0.023863	0.0203051	0.0677209	0.985414
cg00097146	0.0373888	0.0150341	0.0409934	0.97753
cg03075156	0.92559	0.728873	0.109353	0.941773
cg06398242	0.865742	0.065496	0.803591	0.180384
cg14535245	0.843481	0.803753	0.100991	0.930813
cg19592277	0.969797	0.0289718	0.460015	0.977021
cg01876338	0.889975	0.0457447	0.222486	0.921385
cg14832904	0.878992	0.0622813	0.348663	0.910727
cg19961545	0.929275	0.0300356	0.331658	0.964282
cg05414908	0.952068	0.0499562	0.555616	0.978239
cg08611810	0.90981	0.0231484	0.092636	0.9554
cg19878627	0.964941	0.0309706	0.18831	0.981133
cg13356253	0.952639	0.033489	0.601725	0.973192
cg00701946	0.873584	0.0149818	0.0766067	0.909838
cg12451530	0.936346	0.0238858	0.111547	0.969044
cg25407528	0.899741	0.0452664	0.542884	0.875198
cg25622366	0.0170595	0.427567	0.150563	0.984498
cg20202112	0.982185	0.294851	0.491959	0.982629
cg24405470	0.894486	0.907127	0.288245	0.924397
cg19542849	0.965149	0.0945854	0.520018	0.906366
cg11355217	0.904432	0.547374	0.0208284	0.862167
cg08198228	0.945983	0.712637	0.0348374	0.930211
cg23032184	0.97677	0.727135	0.180738	0.97223
cg00927503	0.918406	0.0498121	0.805111	0.891525
cg14660163	0.953248	0.928423	0.25559	0.944042
cg26210445	0.0667206	0.0394672	0.0532695	0.962461
cg23161999	0.0691071	0.0753243	0.0833301	0.934124
cg27404023	0.0721833	0.0398083	0.142209	0.953713
cg07813142	0.036429	0.0342075	0.0317765	0.979325
cg24772753	0.0394841	0.0305677	0.0287482	0.980495
cg07793905	0.934946	0.940872	0.057869	0.931941
cg18866599	0.0270585	0.0325941	0.021546	0.927867
cg22399133	0.0383667	0.0384845	0.0366566	0.977131
cg01089914	0.969047	0.0809782	0.959321	0.395401
cg02234653	0.908825	0.264052	0.92715	0.612076
cg22331159	0.016341	0.958017	0.907841	0.952482
cg23553480	0.0201808	0.889397	0.929538	0.964098
cg05688616	0.947412	0.747214	0.0476004	0.916707
cg04869122	0.98165	0.783874	0.018711	0.987166
cg01409709	0.935978	0.89343	0.0634986	0.918401
cg01114124	0.955244	0.972974	0.076942	0.973613
cg05171197	0.94388	0.952978	0.0603141	0.951957
cg19449565	0.91805	0.929217	0.05514	0.939891
cg16909733	0.174181	0.0358066	0.0652122	0.940688
cg01607932	0.947162	0.0814272	0.922302	0.832814
cg14029912	0.93934	0.0506717	0.60146	0.491784
cg14455403	0.973421	0.789	0.105238	0.978313
cg25457886	0.544184	0.0237526	0.5836	0.978212
cg16975587	0.118883	0.0332923	0.0556805	0.96942
cg15078681	0.040211	0.0171086	0.139975	0.978211
cg06637517	0.037536	0.0360933	0.0323986	0.972571
cg07351758	0.93958	0.95089	0.0959711	0.937666
cg20072171	0.0282159	0.0200412	0.0210485	0.969299
cg18005280	0.964099	0.891439	0.0230388	0.966548
cg01631215	0.0427938	0.910648	0.907222	0.909945
cg25721832	0.920388	0.155821	0.695445	0.911116
cg05416753	0.908342	0.03253	0.730612	0.32365
cg22513455	0.0350304	0.934516	0.945061	0.9425
cg12702981	0.0341238	0.140289	0.119086	0.960766
cg03387092	0.956305	0.8799	0.118063	0.961744
cg26107890	0.0291233	0.0363918	0.0312483	0.980903
cg10167316	0.897529	0.277578	0.0526814	0.916339
cg05270106	0.970732	0.208848	0.0143603	0.964325
cg18862481	0.0222046	0.0220331	0.477904	0.980021
cg11940285	0.0582535	0.0666884	0.0685202	0.976752
cg22512438	0.0246237	0.0257634	0.0243725	0.953913
cg21624902	0.0649808	0.0682691	0.0649607	0.94517
cg02501410	0.917909	0.931903	0.104089	0.922784
cg12892506	0.0522316	0.0240872	0.205454	0.970701
cg15618978	0.196517	0.0258023	0.0253026	0.96613
cg19893473	0.926161	0.887618	0.173919	0.927503
cg20573218	0.869866	0.725465	0.166215	0.87584
cg20425130	0.0330434	0.934424	0.901919	0.930924
cg19318218	0.864414	0.177202	0.818088	0.80524
cg17653203	0.0358297	0.950201	0.940767	0.954374
cg00497232	0.14717	0.0506427	0.0404879	0.979117
cg21522159	0.919351	0.86951	0.0439575	0.927547
cg19923393	0.98655	0.952171	0.0333543	0.984422
cg07484065	0.877768	0.579102	0.0486848	0.916864
cg16202331	0.0295427	0.0442263	0.0773929	0.950935
cg16297011	0.0235396	0.0693097	0.296601	0.968334
cg08670693	0.929984	0.0246462	0.546049	0.616935
cg10192893	0.0818029	0.0231334	0.023693	0.965386
cg17231999	0.043148	0.0233386	0.0291665	0.976744
cg24076747	0.876813	0.776544	0.132403	0.89662
cg24495585	0.0487238	0.0352121	0.0362803	0.9764
cg06059810	0.935528	0.659435	0.101939	0.920659
cg19749538	0.0321622	0.960699	0.856418	0.968871
cg11382687	0.898959	0.858172	0.105937	0.84804
cg08466517	0.912677	0.896138	0.114472	0.891589
cg19130824	0.932129	0.831939	0.036991	0.894028
cg18837542	0.945937	0.950183	0.142532	0.930742
cg00875805	0.036201	0.0540282	0.0696937	0.973507
cg15975217	0.0218629	0.0293771	0.0393764	0.957021
cg06083330	0.0883195	0.024727	0.0410256	0.970412
cg16887264	0.0277724	0.017527	0.0203643	0.957835
cg11844042	0.783292	0.028784	0.552464	0.638828
cg10134425	0.935321	0.922253	0.109724	0.937448
cg15834072	0.0843909	0.0157871	0.0415088	0.985576
cg16509851	0.0366472	0.0271517	0.110906	0.97841
cg15031753	0.956335	0.949175	0.124806	0.952665
cg01377200	0.973765	0.977289	0.0464222	0.969208
cg04006323	0.0663632	0.0420488	0.0288728	0.961565
cg02572796	0.915168	0.0494212	0.852787	0.591363
cg18867781	0.929932	0.912806	0.0754577	0.917328
cg04646987	0.967805	0.019325	0.279435	0.949475
cg07866001	0.937253	0.615507	0.0561833	0.943881
cg10938393	0.920734	0.760891	0.0819021	0.930022
cg26357596	0.0396312	0.949073	0.944464	0.945944
cg19978181	0.0234099	0.0177589	0.0158053	0.973435
cg09048251	0.0534294	0.0157416	0.159906	0.983629
cg02286091	0.137502	0.0471616	0.0332462	0.983235
cg11770080	0.032929	0.0332251	0.0314204	0.96209
cg09655403	0.875629	0.0305541	0.0380688	0.973454
cg10273135	0.920347	0.0367488	0.0860032	0.927817
cg02366931	0.944906	0.0861981	0.2285	0.94458
cg08942527	0.915668	0.0233081	0.836252	0.0404239
cg10837404	0.935197	0.0276348	0.503736	0.812852
cg11560600	0.866403	0.917616	0.064449	0.935037
cg06572465	0.0291596	0.0315646	0.0759804	0.953116
cg24903893	0.916297	0.166693	0.715502	0.907956
cg02485328	0.945688	0.178108	0.924839	0.935836
cg01192077	0.972431	0.0549901	0.89456	0.96934
cg22586996	0.834055	0.0990886	0.642879	0.898574
cg16087093	0.0279426	0.98422	0.981196	0.980845
cg25386676	0.985252	0.210376	0.704999	0.985121
cg21204530	0.876345	0.776937	0.261625	0.937732
cg17633300	0.919191	0.620335	0.0603855	0.890814
cg18401367	0.0387982	0.0221537	0.0246051	0.977389
cg08369368	0.0288991	0.0227454	0.0460441	0.971291
cg11250941	0.0252664	0.0249635	0.0293711	0.971042
cg26889659	0.863914	0.610649	0.0488546	0.971798
cg16402006	0.948221	0.0867541	0.890136	0.869184
cg03718241	0.092969	0.984656	0.984772	0.973765
cg18255813	0.936296	0.189233	0.917327	0.940104
cg14083015	0.0470733	0.949646	0.957674	0.953314
cg09513990	0.041392	0.0292563	0.0435869	0.947883
cg17392573	0.153913	0.0608493	0.0625275	0.980773
cg10903903	0.0432914	0.0736891	0.0362859	0.977566
cg17384889	0.0924051	0.0773013	0.0505093	0.960239
cg18694169	0.140488	0.0815797	0.134991	0.975319
cg10253847	0.0916262	0.0244957	0.106796	0.978843
cg23244913	0.0336201	0.0291058	0.0945347	0.977689
cg04623837	0.0249292	0.024404	0.146269	0.959163
cg08491487	0.0364198	0.0570576	0.0964987	0.98189
cg23712018	0.060738	0.106462	0.0215725	0.975352
cg00947782	0.0724644	0.158938	0.0344961	0.98837
cg13918754	0.0290062	0.0265913	0.0233387	0.962643
cg08548396	0.0225601	0.0140546	0.0142887	0.982594
cg27011480	0.0607861	0.0328638	0.0446522	0.981309
cg24771152	0.966554	0.0827694	0.976189	0.981459
cg04018738	0.86252	0.107997	0.972619	0.943097
cg17619755	0.640791	0.356528	0.882845	0.877839
cg05697726	0.0325338	0.890627	0.931914	0.927162
cg02657012	0.0418964	0.925523	0.903371	0.957059
cg16890093	0.0347451	0.947641	0.950006	0.945915
cg12253437	0.0370015	0.903406	0.895761	0.911559
cg13165140	0.0378425	0.925421	0.882955	0.92825
cg09354037	0.0334162	0.951649	0.93441	0.951716
cg09844474	0.183047	0.0236057	0.14341	0.971842
cg25459558	0.115607	0.0306353	0.0453283	0.972641
cg13220900	0.983543	0.0211363	0.0251538	0.0967835
cg15219228	0.0549543	0.0344688	0.0392533	0.971233
cg13442386	0.973574	0.447438	0.859233	0.973384
cg01883425	0.0591366	0.0347677	0.0530208	0.966576
cg02524834	0.874474	0.101035	0.770133	0.234584
cg03649855	0.912589	0.228875	0.847193	0.599578
cg01330316	0.903881	0.84378	0.169474	0.921929
cg11748354	0.052239	0.945714	0.94868	0.93716
cg04537567	0.0209661	0.0228266	0.110493	0.931472
cg03738025	0.155658	0.0219323	0.0307699	0.983393
cg02391713	0.101533	0.049379	0.0759935	0.982954
cg22620090	0.104588	0.0437258	0.0798823	0.984019
cg17386213	0.0332822	0.036417	0.0655331	0.976721
cg18084999	0.943618	0.942792	0.0821442	0.935014
cg22102078	0.896866	0.930849	0.115627	0.922933
cg00239660	0.933647	0.624245	0.0425584	0.940457
cg21730858	0.941304	0.0924988	0.456399	0.923883
cg20677267	0.911081	0.939888	0.106388	0.932073
cg09056876	0.84917	0.579	0.626268	0.945507
cg06463958	0.0365397	0.0310172	0.0396443	0.968689
cg00380924	0.947489	0.761056	0.093251	0.940457
cg12707343	0.936088	0.729861	0.0640805	0.899248
cg04398893	0.9145	0.848391	0.160532	0.922526
cg09344348	0.0305562	0.975677	0.978103	0.957438
cg18555277	0.0400894	0.938137	0.929002	0.926454
cg26440261	0.957419	0.805195	0.855663	0.949258
cg15483084	0.981903	0.0713673	0.547821	0.951627
cg16622899	0.988803	0.0102515	0.0102383	0.0156889
cg03331514	0.983611	0.0115293	0.0109175	0.0161273
cg13165778	0.816335	0.794534	0.14331	0.982504
cg07466560	0.926357	0.918329	0.138725	0.927268
cg10161111	0.973913	0.425942	0.0394165	0.964884
cg00713400	0.961787	0.337328	0.0426604	0.968257
cg22962123	0.975883	0.0237985	0.171991	0.022018
cg08101036	0.980988	0.0231555	0.0324327	0.0293547
cg00921266	0.979581	0.0252021	0.0231382	0.0330573
cg26402660	0.972246	0.0187215	0.179174	0.963433
cg19643053	0.904551	0.145722	0.53891	0.922508
cg24040595	0.894945	0.0279356	0.795324	0.963093
cg06206957	0.0414298	0.646684	0.956341	0.096265
cg12192582	0.0452245	0.948234	0.946561	0.941975
cg14394171	0.901391	0.0772412	0.693348	0.387148
cg04290595	0.911318	0.803778	0.138499	0.921142
cg21188037	0.0259075	0.911185	0.893024	0.91214
cg06787669	0.0157161	0.978107	0.978022	0.976674
cg10673833	0.0262583	0.984377	0.986412	0.983791
cg23235142	0.0365348	0.940708	0.932947	0.946703
cg10317717	0.968915	0.29513	0.748121	0.038975
cg03466198	0.0248385	0.936046	0.941643	0.944247
cg19072291	0.893271	0.874448	0.0142777	0.957001
cg10897459	0.919575	0.0135506	0.0130141	0.017906
cg15140703	0.0750771	0.0211276	0.0278217	0.977312
cg01706943	0.905424	0.495146	0.0663466	0.907696
cg26777475	0.889761	0.502967	0.0330974	0.916991
cg06402330	0.880678	0.538921	0.0389597	0.902851
cg27069566	0.874975	0.67764	0.0656969	0.896087
cg09267051	0.0356619	0.0199786	0.0158643	0.972641
cg14526021	0.967216	0.220082	0.812477	0.965692
cg24183566	0.90688	0.160537	0.783736	0.894385
cg07499032	0.0491134	0.924014	0.922212	0.933709
cg03436397	0.0205437	0.933946	0.946934	0.937628
cg18108818	0.95882	0.053075	0.0529745	0.96264
cg15600176	0.906954	0.556334	0.292218	0.906216
cg12345672	0.02091	0.0149955	0.0146763	0.961421
cg21473741	0.943053	0.748865	0.0548606	0.938751
cg00977978	0.943188	0.927088	0.101297	0.937806
cg16807089	0.0925444	0.0476184	0.044443	0.940574
cg16966315	0.0807078	0.0175872	0.0213078	0.962997
cg12210457	0.947345	0.0811672	0.822682	0.793131
cg01588379	0.92433	0.0164789	0.0238448	0.314366
cg26195495	0.94347	0.802277	0.164977	0.929114
cg13522891	0.927841	0.851401	0.099364	0.920273
cg01009920	0.968807	0.0342712	0.882713	0.0481069
cg21762788	0.116101	0.106441	0.200552	0.973309
cg22732636	0.862969	0.946582	0.0384835	0.877992
cg00255726	0.0696177	0.946763	0.928153	0.938824
cg19021985	0.0359092	0.972897	0.938532	0.970437
cg01463828	0.974166	0.0261429	0.0199127	0.0407347
cg00264419	0.819002	0.0347972	0.638013	0.25822
cg14428146	0.0397911	0.0180685	0.0311684	0.962442
cg15854847	0.0581403	0.0214806	0.0259517	0.972998
cg13324546	0.015204	0.0114655	0.0163288	0.969669
cg22747746	0.0319759	0.0286051	0.0476283	0.976536
cg23290344	0.0501979	0.0132233	0.0217307	0.980431
cg20272648	0.72919	0.803829	0.102845	0.853372
cg14195992	0.826941	0.040255	0.923911	0.0591825
cg11948766	0.979811	0.32189	0.0243634	0.959241
cg27131563	0.942396	0.0285447	0.0356348	0.0370734
cg20113824	0.0563466	0.037222	0.0326081	0.95711
cg17495087	0.201422	0.119155	0.0401187	0.978908
cg02694884	0.972238	0.946637	0.0873998	0.966078
cg22236066	0.946702	0.63349	0.531308	0.94305
cg24810735	0.929262	0.0761871	0.592583	0.88811
cg23586322	0.0616354	0.107324	0.0614567	0.964129
cg16593865	0.923559	0.911636	0.0436382	0.892812
cg21440365	0.967321	0.0500682	0.286765	0.967164
cg03598731	0.980777	0.0394147	0.342049	0.978002
cg24134292	0.840777	0.189764	0.794913	0.919404
cg24974704	0.970673	0.949418	0.046826	0.975653
cg00015530	0.0695164	0.962518	0.955232	0.968036
cg19252956	0.0677418	0.937847	0.921733	0.913668
cg13482308	0.0245258	0.0180936	0.0187457	0.983013
cg14106719	0.0264247	0.912696	0.8889	0.937158
cg14452015	0.889138	0.431766	0.547278	0.918605
cg17936488	0.0313859	0.946418	0.933421	0.945317
cg13555415	0.0325199	0.960406	0.982975	0.982674
cg13808936	0.9707	0.960727	0.281307	0.96062
cg14350800	0.949198	0.832123	0.192571	0.971518
cg13857210	0.0232934	0.956098	0.980358	0.979279
cg14348741	0.0314051	0.0214783	0.0369358	0.955941
cg02272851	0.906159	0.0408744	0.784572	0.137106
cg03432241	0.92103	0.872498	0.134839	0.913621
cg15267232	0.0393675	0.050025	0.0920781	0.985622
cg04441857	0.0442052	0.955419	0.946988	0.946648
cg27177554	0.165021	0.0642509	0.0830475	0.977913
cg23016129	0.108508	0.0363662	0.0679795	0.972223
cg18247055	0.0675923	0.0139125	0.021743	0.983785
cg05099508	0.0242214	0.0243409	0.0266576	0.97129
cg24031355	0.0184416	0.0155748	0.016987	0.967001
cg02111655	0.0372156	0.919054	0.979374	0.976304
cg11781335	0.0397221	0.978965	0.972729	0.966993
cg25913612	0.0386647	0.936707	0.940347	0.940219
cg04017512	0.69162	0.273039	0.935943	0.77608
cg14913777	0.0249069	0.942445	0.952576	0.949505
cg25139229	0.978878	0.0178878	0.188287	0.901157
cg16775752	0.984126	0.0503244	0.694523	0.97692
cg19795556	0.91949	0.943623	0.250322	0.933797
cg24409808	0.943635	0.593956	0.0791301	0.942087
cg27358154	0.972309	0.878883	0.0316016	0.970678
cg06982745	0.944245	0.863757	0.0973444	0.94203
cg14557288	0.932739	0.921142	0.0868948	0.923036
cg04359418	0.823461	0.183644	0.44194	0.984333
cg02515899	0.937381	0.678445	0.0560858	0.818173
cg24632480	0.901579	0.780218	0.0813428	0.924643
cg04889043	0.895948	0.222277	0.83046	0.865325
cg22579265	0.0550367	0.0203676	0.0224819	0.98345
cg00714725	0.0645594	0.0348959	0.0448436	0.976642
cg18267049	0.134497	0.0174655	0.0170103	0.972914
cg03679755	0.122332	0.0366052	0.0248094	0.974645
cg14861089	0.0562364	0.0449354	0.0411933	0.979105
cg05482942	0.0263944	0.0227705	0.0384201	0.975816
cg25209842	0.0253631	0.018957	0.0257057	0.983704
cg18580385	0.902641	0.0540013	0.786683	0.464062
cg00806644	0.0434579	0.0734516	0.840327	0.118311
cg15229245	0.951011	0.934342	0.243623	0.911696
cg11174855	0.14006	0.0248129	0.199573	0.980148
cg01391063	0.965418	0.901041	0.134463	0.953856
cg13166642	0.965905	0.671244	0.0389318	0.950764
cg10148419	0.941551	0.905895	0.0860512	0.910639
cg00249511	0.0342363	0.0335086	0.0553607	0.968106
cg25774643	0.0282688	0.0356666	0.298427	0.987368
cg08726248	0.0376649	0.0136978	0.015459	0.9648
cg23501406	0.0564452	0.0152023	0.0171333	0.973974
cg15861585	0.0853039	0.0334193	0.0937936	0.978806
cg12928379	0.0215225	0.0231693	0.0209796	0.985084
cg09607276	0.0572064	0.01577	0.02169	0.978626
cg07333715	0.0295497	0.0463378	0.0657234	0.975857
cg26598899	0.025304	0.922354	0.914633	0.931406
cg03494648	0.0341937	0.943659	0.965346	0.960398
cg05403469	0.0347278	0.956704	0.961936	0.970592
cg22210337	0.0248594	0.916439	0.963648	0.98425
cg03512098	0.977371	0.947068	0.28461	0.970952
cg19764489	0.932293	0.590486	0.11968	0.936524
cg15569292	0.960577	0.0570174	0.937525	0.873601
cg16484162	0.939952	0.90145	0.161688	0.910362
cg13924715	0.962588	0.0548027	0.374125	0.963426
cg11758841	0.782511	0.831728	0.16823	0.943622
cg03198203	0.885509	0.0412698	0.763941	0.554091
cg02404377	0.927657	0.0555111	0.891787	0.763911
cg09571376	0.942673	0.24728	0.917104	0.845043
cg26869615	0.935219	0.122464	0.872821	0.70746
cg02027945	0.0606666	0.0341207	0.0463278	0.968094
cg01642521	0.0240756	0.0146757	0.0125779	0.981267
cg10370305	0.909312	0.504399	0.044463	0.923596
cg09537620	0.0399713	0.0186196	0.0229324	0.974661
cg07434271	0.122452	0.0289791	0.106271	0.960662
cg08364561	0.0741318	0.0357037	0.032606	0.977428
cg02697979	0.882456	0.0368538	0.908489	0.0661432
cg01539849	0.977348	0.0327348	0.0353022	0.209631
cg10511890	0.0292308	0.972704	0.970411	0.978423
cg13912307	0.0143699	0.966953	0.961209	0.977371
cg18356785	0.984836	0.0235198	0.046731	0.985965
cg11180921	0.93169	0.0458401	0.0433396	0.0744711
cg12528056	0.980782	0.083362	0.738769	0.984804
cg26427109	0.0269742	0.953831	0.892126	0.943308
cg07380416	0.0267541	0.955966	0.934296	0.95919
cg20136100	0.0472611	0.955294	0.929676	0.976605
cg14759565	0.917689	0.216406	0.781689	0.939449
cg01178624	0.826974	0.0866788	0.744106	0.960935
cg09762242	0.0579588	0.974809	0.975706	0.969973
cg24301930	0.0181354	0.988725	0.989015	0.988158
cg21033440	0.934148	0.105291	0.309903	0.98387
cg11067179	0.876159	0.764551	0.0393957	0.870225
cg06419846	0.970813	0.975323	0.0204565	0.973722
cg05496363	0.848302	0.777656	0.0268516	0.800427
cg11436362	0.0562732	0.97224	0.98217	0.975497
cg10542975	0.0391373	0.974021	0.980779	0.975312
cg25807487	0.924522	0.895776	0.0801299	0.935967
cg14088196	0.060752	0.956708	0.945953	0.950064
cg25574765	0.0307015	0.974688	0.971851	0.977209
cg09802835	0.0217286	0.034961	0.121814	0.971194
cg16017089	0.937083	0.0244181	0.0713364	0.964081
cg19896908	0.9156	0.558821	0.0488905	0.782582
cg20679448	0.924213	0.93764	0.220647	0.922435
cg22254463	0.970405	0.29254	0.070109	0.957823
cg10581012	0.948567	0.916778	0.0634786	0.88169
cg11523350	0.969387	0.0584983	0.645905	0.957827
cg10682957	0.964864	0.602076	0.0399355	0.951747
cg06290096	0.927237	0.830576	0.118628	0.905598
cg13401014	0.973387	0.0542976	0.893863	0.980103
cg10783294	0.94711	0.0241594	0.348958	0.0384034
cg01657186	0.96551	0.0229908	0.0230382	0.0302682
cg03310242	0.099013	0.0549044	0.0502949	0.959919
cg10350722	0.906494	0.613752	0.0379265	0.858372
cg26796518	0.0216288	0.958535	0.961809	0.988045
cg00983904	0.0304599	0.0295603	0.0209027	0.946413
cg08875705	0.0324064	0.153735	0.0244675	0.973731
cg23737737	0.0294847	0.029557	0.0290005	0.96319
cg17213699	0.0365752	0.923296	0.973342	0.979162
cg19872463	0.0275901	0.971556	0.938175	0.981062
cg03321196	0.927719	0.547462	0.0802587	0.92308
cg02522196	0.0525397	0.950899	0.937435	0.939136
cg05596756	0.0282711	0.956006	0.962157	0.9604
cg00037681	0.0659805	0.939133	0.919435	0.929725
cg06947913	0.021497	0.0275602	0.0201168	0.987728
cg04669574	0.0667966	0.035412	0.0329862	0.967328
cg10590292	0.0725393	0.948904	0.936368	0.938878
cg06380123	0.0408022	0.905848	0.920432	0.903806
cg14556909	0.0347823	0.97691	0.976517	0.983042
cg24749672	0.024757	0.982599	0.982178	0.978648
cg08075204	0.0300057	0.981827	0.982669	0.980236
cg07078225	0.0225596	0.022025	0.017546	0.975738
cg15074033	0.0619765	0.0170864	0.0227227	0.979513
cg08190858	0.0367647	0.0220042	0.0426553	0.97394
cg16509569	0.0325088	0.959384	0.95711	0.954308
cg21376733	0.0291232	0.948914	0.948382	0.952148
cg23363971	0.0276865	0.0255556	0.0258568	0.970503
cg23387569	0.917466	0.0190674	0.0170415	0.0275369
cg14845962	0.967294	0.0240188	0.0261913	0.0346054
cg16402452	0.951327	0.0396915	0.0339321	0.0649505
cg22507723	0.954542	0.0221076	0.0214088	0.0477228
cg12253175	0.957849	0.0553891	0.0493026	0.062314
cg09596958	0.922536	0.0239934	0.0229803	0.0365771
cg24504927	0.0303162	0.0294991	0.0339152	0.96539
cg16733705	0.144893	0.0570248	0.0563433	0.971801
cg01964337	0.917878	0.649393	0.0550677	0.915555
cg23736843	0.0344598	0.0253586	0.0226036	0.971249
cg09887059	0.223531	0.0231011	0.0335528	0.980317
cg03322979	0.961664	0.822518	0.205475	0.961465
cg03339668	0.982914	0.160376	0.195393	0.980795
cg26097051	0.974993	0.013374	0.0134802	0.96697
cg14312334	0.983088	0.0210146	0.0316933	0.860842
cg03188064	0.0400656	0.964345	0.961514	0.968519
cg25954028	0.0500804	0.964288	0.968205	0.963436
cg02053964	0.014752	0.987501	0.984186	0.987055
cg21867733	0.733373	0.247714	0.696502	0.621979
cg01552711	0.920904	0.306467	0.819995	0.859015
cg26299169	0.0600275	0.0409408	0.0335825	0.960553
cg08003353	0.162212	0.0355494	0.972239	0.066837
cg13370010	0.92898	0.0494397	0.472004	0.919198
cg17920789	0.869738	0.921409	0.0714254	0.923686
cg26132774	0.0351082	0.0295755	0.0319784	0.977522
cg11662061	0.936035	0.801522	0.119572	0.93026
cg08949428	0.940975	0.941766	0.168611	0.942639
cg07931391	0.0250522	0.0442921	0.0216126	0.976437
cg00295794	0.0488405	0.0310261	0.0380068	0.980626
cg08814536	0.81083	0.734402	0.0753082	0.829596
cg04869379	0.923249	0.0285687	0.0376555	0.0749182
cg02099572	0.901165	0.962225	0.236584	0.947127
cg10908116	0.879445	0.941166	0.0855637	0.912586
cg20818806	0.940693	0.933891	0.46545	0.936993
cg14842777	0.0262594	0.013236	0.0142427	0.966851
cg21749794	0.0430026	0.969407	0.960794	0.960459
cg02852670	0.953068	0.0266672	0.0338186	0.933258
cg19635505	0.975946	0.122763	0.243102	0.978367
cg10982443	0.980311	0.158379	0.11061	0.981409
cg18454133	0.965212	0.0328922	0.0418417	0.98164
cg19578835	0.0285976	0.0219958	0.0327448	0.983535
cg11802899	0.0472165	0.947977	0.940993	0.934296
cg19871940	0.026921	0.0409241	0.0217781	0.969288
cg21026830	0.0591565	0.0380743	0.0491277	0.95951
cg13539545	0.0522704	0.0224246	0.0298234	0.973891
cg19456540	0.0195067	0.0153609	0.0306303	0.97461
cg23241781	0.0327304	0.0270617	0.0339551	0.965568
cg27317046	0.979885	0.0781248	0.386274	0.980914
cg00681462	0.095031	0.973394	0.98299	0.978343
cg01893695	0.923539	0.744247	0.113754	0.890437
cg13493526	0.95153	0.0209873	0.0224541	0.0350603
cg15443535	0.963965	0.0170891	0.534133	0.947474
cg18630178	0.988306	0.0397719	0.579087	0.99257
cg18621299	0.0448917	0.934223	0.933632	0.944734
cg07530063	0.0462199	0.943778	0.952029	0.968425
cg11806439	0.981015	0.0344593	0.980856	0.971667
cg03548062	0.977327	0.953326	0.974004	0.972793
cg14225665	0.821772	0.794774	0.0596328	0.932117
cg23020514	0.939993	0.820394	0.257935	0.945518
cg18587137	0.915803	0.0167366	0.336457	0.907076
cg01363714	0.0470651	0.0268572	0.107328	0.974889
cg11144753	0.0592917	0.0318681	0.0546919	0.967958
cg26232412	0.0398207	0.975072	0.977704	0.971909
cg19968840	0.0644774	0.0268118	0.0302203	0.966922
cg12423473	0.950083	0.950014	0.145342	0.941138
cg26697158	0.937711	0.0728192	0.366195	0.847445
cg23117583	0.935261	0.53697	0.0503779	0.916981
cg25406989	0.945238	0.350098	0.0242772	0.926584
cg24211976	0.975244	0.0701262	0.087357	0.968573
cg26795333	0.961681	0.978002	0.0462998	0.982226
cg09169796	0.891	0.901114	0.0538192	0.930382
cg20560283	0.949244	0.958931	0.0276854	0.971412
cg17174814	0.775134	0.893739	0.041009	0.970088
cg15174117	0.945292	0.92709	0.311046	0.941733
cg21523564	0.0436117	0.0327334	0.0448778	0.988432
cg22387369	0.0532016	0.0227923	0.136196	0.970837
cg09969277	0.0276433	0.0225179	0.0448659	0.980284
cg18724430	0.0841212	0.0452664	0.0602057	0.97803
cg18698788	0.0277077	0.0296537	0.0429377	0.977706
cg09642408	0.969704	0.974897	0.021413	0.963887
cg05915293	0.0225871	0.0389526	0.225776	0.972598
cg08055663	0.0213997	0.977423	0.97812	0.974576
cg07868599	0.0314626	0.162141	0.194355	0.974501
cg00970396	0.0349313	0.0244994	0.027223	0.972042
cg08755784	0.967328	0.715138	0.0234693	0.950741
cg03082589	0.961973	0.962146	0.0308418	0.931302
cg26558591	0.911432	0.512072	0.0398545	0.824249
cg08480068	0.0198315	0.975033	0.986359	0.984179
cg26769927	0.0442369	0.973304	0.985899	0.98318
cg01681367	0.0159584	0.976789	0.949396	0.976572
cg09638208	0.0305828	0.929733	0.857962	0.929477
cg09897970	0.028262	0.931559	0.934255	0.981436
cg02358862	0.0531188	0.923751	0.939027	0.941359
cg10293282	0.920851	0.864214	0.100321	0.737337
cg03661567	0.949294	0.928918	0.03754	0.714071
cg01544903	0.0221733	0.0296793	0.289451	0.988327
cg07112337	0.102316	0.0805794	0.0780339	0.980455
cg08480996	0.920117	0.891108	0.0774162	0.839433
cg09849405	0.0444439	0.0599721	0.17357	0.968643
cg08032924	0.0261161	0.0336008	0.148651	0.984718
cg07153665	0.0213879	0.110102	0.181517	0.955896
cg16626067	0.0187718	0.0229841	0.139323	0.979242
cg06666025	0.0171918	0.0239629	0.100844	0.9778
cg08721338	0.923551	0.362737	0.913123	0.976992
cg00944421	0.878406	0.0194933	0.628089	0.0334598
cg02550308	0.896254	0.533374	0.108538	0.935875
cg26736200	0.967611	0.369575	0.704956	0.84757
cg09615821	0.92772	0.0216425	0.373746	0.49027
cg08781365	0.930311	0.690009	0.0539687	0.911871
cg27305903	0.938664	0.604843	0.0535773	0.914971
cg06984848	0.98347	0.637202	0.0291119	0.9778
cg07301329	0.145669	0.190708	0.977317	0.133513
cg05304979	0.0457238	0.93058	0.864695	0.971356
cg26569315	0.981669	0.0756482	0.611876	0.96888
cg01783679	0.965064	0.92835	0.424969	0.963561
cg08595782	0.93949	0.557588	0.0469853	0.928952
cg00558804	0.0683681	0.939415	0.942143	0.960677
cg09735908	0.0471179	0.936423	0.93851	0.944914
cg16445596	0.0665264	0.9655	0.959289	0.974043
cg07860918	0.0432994	0.948334	0.936381	0.948578
cg17648080	0.953187	0.842977	0.0665201	0.940979
cg06419850	0.0289664	0.049841	0.0737175	0.97608
cg23878564	0.014056	0.0438583	0.0337054	0.990419
cg11838224	0.0300907	0.063614	0.0660136	0.950769
cg00437360	0.962177	0.295922	0.946529	0.912491
cg15742818	0.925763	0.813129	0.118077	0.912424
cg25709789	0.909109	0.519207	0.0417413	0.912493
cg17036418	0.0578038	0.9548	0.959319	0.953387
cg15790037	0.0223192	0.0206073	0.0597864	0.981321
cg05484949	0.955868	0.356021	0.0210889	0.961399
cg08880849	0.963383	0.0765528	0.426734	0.966503
cg07168142	0.977023	0.209089	0.457203	0.982508
cg00164949	0.0249503	0.02308	0.0356561	0.976115
cg24180402	0.0425541	0.0331875	0.0285402	0.969878
cg19735250	0.981441	0.0727383	0.800884	0.978716
cg24668061	0.984107	0.0203188	0.0916869	0.970383
cg13001868	0.018217	0.0209895	0.0692817	0.987002
cg04992638	0.0215145	0.0208068	0.173222	0.982116
cg03048083	0.0256922	0.0287327	0.168293	0.981606
cg27244773	0.970246	0.262504	0.0369244	0.97503
cg01518723	0.948845	0.0715462	0.336527	0.927873
cg24889708	0.933159	0.0723684	0.796275	0.92775
cg04435975	0.916164	0.0490205	0.62454	0.841567
cg12374721	0.0799601	0.0320058	0.330814	0.975323
cg20221707	0.976847	0.959894	0.0868891	0.974325
cg22627841	0.0585532	0.0227352	0.0275064	0.984548
cg15880760	0.133722	0.0905783	0.16052	0.983272
cg19046826	0.0598119	0.0371267	0.0821792	0.986511
cg10421979	0.0233009	0.0168515	0.0163007	0.99073
cg05180443	0.0542998	0.0373392	0.0422383	0.974689
cg03649649	0.0564737	0.941869	0.943796	0.951022
cg26112797	0.0582469	0.927138	0.932327	0.923121
cg10530767	0.0482922	0.928139	0.914323	0.928982
cg21158087	0.192337	0.0177868	0.0503762	0.968683
cg19457909	0.825409	0.885941	0.116972	0.92982
cg12385032	0.934126	0.909617	0.112213	0.933533
cg07075238	0.955319	0.901433	0.0377515	0.329341
cg03297901	0.0496709	0.978154	0.973715	0.976352
cg06607764	0.963202	0.0306035	0.0450793	0.968892
cg07946277	0.0582411	0.292946	0.968059	0.101569
cg17552357	0.982829	0.75438	0.017975	0.979163
cg20667480	0.0741117	0.985076	0.985299	0.984342
cg22644320	0.973604	0.972824	0.0423293	0.972624
cg09245302	0.95923	0.0485079	0.880467	0.964958
cg25490145	0.0315567	0.992624	0.926879	0.990333
cg21465176	0.0205468	0.990775	0.89981	0.989162
cg27215100	0.0252123	0.978471	0.978911	0.977055
cg27072996	0.204897	0.0280831	0.225673	0.980855
cg23966363	0.0415448	0.929812	0.938592	0.944821
cg09791746	0.779561	0.0640058	0.618303	0.977165
cg11616651	0.0192458	0.0205404	0.202061	0.972399
cg22774088	0.0296028	0.0376668	0.0559281	0.97721
cg09370594	0.984625	0.0459064	0.274912	0.982283
cg19853565	0.932929	0.0362915	0.0422645	0.0817488
cg07843390	0.931356	0.0385633	0.0459991	0.0532074
cg08407014	0.96919	0.0311107	0.025902	0.0490622
cg02716776	0.0308651	0.965728	0.946811	0.957405
cg20695297	0.0223046	0.982652	0.976806	0.982675
cg17518965	0.013172	0.984097	0.984047	0.980563
cg27125093	0.041466	0.95295	0.945034	0.963465
cg25982880	0.0308165	0.971759	0.973928	0.969869
cg22987448	0.942332	0.0177589	0.0133037	0.0220567
cg19645616	0.955149	0.0396632	0.0596778	0.0503543
cg27648270	0.946366	0.924832	0.32674	0.940429
cg18544365	0.913554	0.907047	0.348832	0.926277
cg23047544	0.924445	0.849127	0.074868	0.929948
cg02660440	0.937534	0.831871	0.0430132	0.93649
cg06754197	0.822846	0.755197	0.194358	0.848327
cg02907064	0.854201	0.833272	0.211381	0.884894
cg23068797	0.973549	0.852994	0.0134472	0.979334
cg03216043	0.952855	0.914835	0.0925308	0.946143
cg13965612	0.916106	0.699329	0.0260721	0.909616
cg08326019	0.973136	0.582225	0.889076	0.977048
cg22463795	0.0180643	0.953514	0.91666	0.963251
cg03087897	0.0428162	0.947912	0.907826	0.948854
cg02584678	0.911709	0.135287	0.349857	0.921039
cg26477573	0.0150858	0.0123178	0.043232	0.989462
cg08846870	0.965221	0.0198618	0.0204467	0.0407383
cg22732101	0.0245727	0.0341036	0.0530462	0.96597
cg15059065	0.952641	0.0375755	0.025671	0.0366657
cg03272225	0.0288568	0.965135	0.966963	0.962557
cg14590369	0.0503051	0.961902	0.974756	0.977705
cg27652490	0.952353	0.788944	0.52389	0.94276
cg18404706	0.968482	0.878575	0.0199927	0.961759
cg08840441	0.947683	0.203935	0.928002	0.957277
cg16911583	0.0287599	0.897327	0.8734	0.917205
cg11631271	0.0460083	0.0823557	0.0596314	0.977279
cg05258935	0.968026	0.0355719	0.0295372	0.0601805
cg26910511	0.8748	0.0449848	0.290199	0.982416
cg18397073	0.98382	0.358635	0.55531	0.979271
cg11957331	0.0251408	0.0235834	0.019084	0.968911
cg15046675	0.0300727	0.934191	0.936082	0.935898
cg12020396	0.0255043	0.0242053	0.0230456	0.967286
cg18320766	0.0325397	0.021284	0.023451	0.980933
cg03142586	0.0568068	0.0462098	0.081204	0.924191
cg05661282	0.0248558	0.0191749	0.0228053	0.980779
cg21790626	0.0209663	0.0146875	0.0200506	0.979828
cg27049766	0.0699422	0.032267	0.116628	0.948822
cg08668790	0.10564	0.053944	0.156053	0.944688
cg03630821	0.679077	0.0509777	0.808497	0.974743
cg25623524	0.805373	0.149489	0.827322	0.970247
cg09774842	0.0512025	0.0407922	0.0330306	0.971797
cg06404175	0.0346116	0.0395349	0.0303333	0.957336
cg03519577	0.0453155	0.904766	0.928873	0.927938
cg07160746	0.194297	0.0601688	0.145066	0.982934
cg21451309	0.92944	0.851591	0.159287	0.873631
cg15262954	0.0218368	0.954749	0.960899	0.967974
cg06064964	0.0331154	0.914043	0.917927	0.906018
cg05529278	0.958766	0.842422	0.243766	0.954638
cg20344388	0.919031	0.0714621	0.914499	0.893618
cg22978940	0.0189317	0.967287	0.895544	0.977462
cg25439798	0.977457	0.90439	0.109815	0.975461
cg02433266	0.857143	0.979205	0.125697	0.977634
cg20660269	0.0174386	0.974435	0.975036	0.977832
cg02237342	0.0166787	0.985018	0.984538	0.983388
cg12793123	0.0229433	0.911882	0.936592	0.930572
cg02597698	0.0331394	0.907915	0.902836	0.931592
cg25666403	0.0179968	0.982061	0.985616	0.973627
cg02026204	0.0177747	0.976146	0.97913	0.969975
cg00017461	0.0215093	0.915134	0.923396	0.966667
cg22804236	0.0613366	0.0969568	0.0218769	0.971955
cg11260046	0.0693504	0.0762321	0.0884583	0.982097
cg15941159	0.917085	0.720975	0.130372	0.938812
cg05297854	0.0248461	0.300411	0.236141	0.978935
cg03957481	0.0161262	0.0878181	0.103097	0.974784
cg18982286	0.977028	0.0218325	0.0222699	0.20812

## Sheet:  Suppl. table 3
Suppl table S3. Classification of ovarian cell lines from Iorio et al. (dataset: GSE68379) by the HEpiDISH protocol using the default (centEpiFibIC.m) reference panel
Marked in red - samples where the predicted fibroblast content exceeded 0.8
Cell line	Dataset	Epi	Fib	IC
A2780	GSM1669581	0	1	0	Ovarian endometrioid adenocarcinoma
Caov-3	GSM1669661	1	0	0	High grade ovarian serous adenocarcinoma
Caov-4	GSM1669662	0.978846	0	0.0211544	High grade ovarian serous adenocarcinoma
DOV-13	GSM1669743	1	0	0	Ovarian adenocarcinoma
EFO-21	GSM1669756	0.969111	0.0308887	0	Ovarian serous cystadenocarcinoma
EFO-27	GSM1669757	0.927098	0.0729023	0	Ovarian mucinous adenocarcinoma
ES-2	GSM1669769	0.459715	0.509743	0.030542	ovarian serous adenocarcinoma?
FU-OV-1	GSM1669796	0.713442	0.173125	0.113432	High grade ovarian serous adenocarcinoma
Hey	GSM1669880	0.849983	0.150017	0	High grade ovarian serous adenocarcinoma
IGROV-1	GSM1669930	0.831226	0.168774	0	Ovarian endometrioid adenocarcinoma
JHOS-2	GSM1669955	1	0	0	High grade ovarian serous adenocarcinoma
JHOS-3	GSM1669956	1	0	0	Ovarian serous adenocarcinoma
JHOS-4	GSM1669957	0.93968	0.00959257	0.0507278	High grade ovarian serous adenocarcinoma
KGN	GSM1669985	0.516544	0.367654	0.115802	Ovarian granulosa cell tumor
KURAMOCHI	GSM1670012	0.780156	0.219844	0	High grade ovarian serous adenocarcinoma
OAW-28	GSM1670292	0.792363	0.143342	0.0642951	High grade ovarian serous adenocarcinoma
OAW-42	GSM1670293	0.994688	0.00531222	0	Ovarian serous cystadenocarcinoma
OC-314	GSM1670294	0.983965	0	0.0160351	Ovarian serous adenocarcinoma
OV-17R	GSM1670311	0.658503	0.267705	0.0737919	Ovarian adenocarcinoma
OV-56	GSM1670312	1	0	0	Ovarian serous adenocarcinoma
OV-7	GSM1670313	0.594184	0.285823	0.119994	Ovarian carcinoma
OV-90	GSM1670314	0.396738	0.603262	0	Ovarian adenocarcinoma
OVCA420	GSM1670315	0.707098	0.292903	0	Ovarian serous adenocarcinoma
VCA433	GSM1670316	1	0	0	Ovarian serous adenocarcinoma
OVCAR-3	GSM1670317	0.783286	0.191092	0.0256218	High grade ovarian serous adenocarcinoma
OVCAR-4	GSM1670318	0.90248	0.0975203	0	High grade ovarian serous adenocarcinoma
OVCAR-5	GSM1670319	1	0	0	High grade ovarian serous adenocarcinoma
OVCAR-8	GSM1670320	1	0	0	High grade ovarian serous adenocarcinoma
OVISE	GSM1670321	0.94209	0.0579099	0	Ovarian clear cell adenocarcinoma
OVK-18	GSM1670322	0	1	0	Ovarian endometrioid adenocarcinoma
OVKATE	GSM1670323	1	0	0	High grade ovarian serous adenocarcinoma
OVMIU	GSM1670324	1	0	0	High grade ovarian serous adenocarcinoma; actually OVSAYO
OVTOKO	GSM1670325	1	0	0	Ovarian clear cell adenocarcinoma
PA-1	GSM1670330	0.6787	0.268523	0.0527771	Ovarian mixed germ cell tumor
PEO1	GSM1670347	1	0	0	Ovarian cystadenocarcinoma
RKN	GSM1670379	0.787617	0.212383	0	Ovarian leiomyosarcoma
RMG-I	GSM1670383	0.867971	0.132029	0	Ovarian clear cell adenocarcinoma
SK-OV-3	GSM1670455	0.881109	0.118891	0	Ovarian serous cystadenocarcinoma
SW626	GSM1670509	0.742571	0.25743	0	Colon adenocarcinoma; Derived from metastatic site: Ovary.
TOV-112D	GSM1670546	0	0.955634	0.0443659	Ovarian endometrioid adenocarcinoma
TOV-21G	GSM1670547	0.714062	0.193267	0.0926714	Ovarian clear cell adenocarcinoma
TYK-nu	GSM1670552	0.110152	0.889848	0	High grade ovarian serous adenocarcinoma
UWB1.289	GSM1670568	0.9953	0	0.00470011	Ovarian carcinoma

## Sheet: Suppl. table 4
Suppl. table S4. Detailed results of performance of the updated HEpiDISH protocol (HEpiDISH-OC)
Part I
Ability of HEpiDISH-OC protocol to correctly classify non-neoplastic samples used for construction of the updated HEpiDISH reference panel (recognizing - self; non-neoplastic)
Non-neoplastic samples (set_A) used for construction of updated HEpiDISH reference panel were used as input data for deconvolution
Marked in green are samples which correspond to a given cell type (values should be as close to 1 as possible)
Nummeric summary (only fields marked in green)
min	0.528347
max	1
mean	0.916787
median	0.945917
		Epi	Fib	TC	B	NK	CD4T	CD8T	Mono	Neutro	Eosino
HIPEpiC	GSM999336	0.551102	0.448898	0	0	0	0	0	0	0	0
SAEC	GSM999346	0.995715	0	0.00428521	0	0	0	0	0	0	0
HAEpiC	GSM999355	0.825886	0.174114	0	0	0	0	0	0	0	0
HRE	GSM999361	0.942517	0.0337233	0.011591	0.00555382	0.00181589	0.00371757	0	0.000372404	0.000664115	4.4943e-05
HRPEpiC	GSM999362	1	0	0	0	0	0	0	0	0	0
PrEC	GSM999369	0.950991	0	0.0490095	0	0	0	0	0	0	0
HEEpiC	GSM999378	1	0	0	0	0	0	0	0	0	0
HCPEpiC	GSM999380	0.528347	0.471653	0	0	0	0	0	0	0	0
HNPCEpiC	GSM999384	0.998665	0.00133528	0	0	0	0	0	0	0	0
HMEC	GSM999385	0.916828	0	0.0708778	0.00252992	0.0030079	0.00221784	0	0.00194248	0.00259624	0
HRCEpiC	GSM999390	0.93352	0.00818343	0.0325503	0.0108515	0.00391821	0.0067405	0	0.000455097	0.00378141	0
IMR90	GSM999340	0.0416821	0.943809	0.014509	0	0	0	0	0	0	0
ProgFib	GSM999342	0	0.947267	0.0338801	0.00541146	0.00474639	0.00507915	0	0.00264516	0	0.000970438
AG04449	GSM999344	0.0203524	0.979648	0	0	0	0	0	0	0	0
AG04450	GSM999345	0.0876462	0.912354	0	0	0	0	0	0	0	0
AG09319	GSM999348	0	1	0	0	0	0	0	0	0	0
BJ	GSM999350	0	1	0	0	0	0	0	0	0	0
NHDF-neo	GSM999394	0.00155827	0.998442	0	0	0	0	0	0	0	0
CD19+_105	GSM861671	0	0	0.0262093	0.958732	0.0112415	0.00126684	0	0.00239541	0	0.000154649
CD19+_218	GSM861672	0	0	0.00809708	0.979552	0	0.0090628	0	0	0	0.00328768
CD19+_261	GSM861673	0	0	0.0194816	0.907116	0.0309632	0.0187404	0	0.0149789	0.00871943	0
CD19+_043	GSM861674	0	0	0.00690608	0.99008	0	0	0.00206349	0	0.000330552	0.000619719
CD19+_160	GSM861675	0	0	0.0146081	0.967356	0.000313955	0	0.00934184	0.00733633	0.00104358	0
CD19+_149	GSM861676	0	0	0.00229304	0.983842	0	0	0.000543636	0	0.000408342	0.0129134
CD56+_105	GSM861677	0	0	0.0290205	0	0.837535	0	0.133444	0	0	0
CD56+_218	GSM861678	0	0	0.0122816	0.0222578	0.920043	0.0106319	0	0.0168639	0.0154763	0.00244553
CD56+_261	GSM861679	0	0	0.011099	0	0.844661	0	0.129415	0.0148253	0	0
CD56+_043	GSM861680	0	0	0.00783059	0.0283475	0.913784	0.032885	0	0	0.00203965	0.015113
CD56+_160	GSM861681	0	0.00144986	0.00144918	0.01676	0.792297	0.106036	0	0.0728164	0	0.00919139
CD56+_149	GSM861682	0	0	0.00427583	0.00888813	0.944567	0.0117695	0	0.0025369	0.0216165	0.00634606
CD4+_105	GSM861653	0	0	0.00963974	0	0.0102062	0.857681	0.014992	0.105039	0	0.00244255
CD4+_218	GSM861654	0	0.00274622	0.00311958	0	0	0.962645	0.0314887	0	0	0
CD4+_261	GSM861655	0.000419805	0.00124975	0	0	0.00656747	0.98336	0	0.00840313	0	0
CD4+_043	GSM861656	0	0.00308936	0.0038731	0.00607365	0.02881	0.953484	0.00381911	0	0	0.000850377
CD4+_160	GSM861657	0.00182041	0.00202156	0	0	0	0.966274	0.0183038	0.00234835	0.00923235	0
CD4+_149	GSM861658	0	0.000982484	0.0016534	0	0	0.970525	0.0251689	0	0	0.00166994
CD8+_105	GSM861659	0	0	0.0358458	0	0.206525	0	0.757629	0	0	0
CD8+_218	GSM861660	0	0	0.0115687	0.0135362	0.0650902	0	0.882358	0.0123735	0	0.0150735
CD8+_261	GSM861661	0	0	0.00982704	0	0	0.0278926	0.96228	0	0	0
CD8+_043	GSM861662	0	0	0.00787479	0.0040511	0	0.0832917	0.899647	0.00171125	0.00342447	0
CD8+_160	GSM861663	0	0	0.00615551	0	0	0.110762	0.883083	0	0	0
CD8+_149	GSM861664	0	0	0.0173411	0	0.252098	0.039715	0.690846	0	0	0
CD14+_105	GSM861665	0.00536868	0.00144029	0	0.000663199	0.00341454	0.00102579	0.00693098	0.974122	0.00703413	0
CD14+_218	GSM861666	0.0108854	0.000353799	0	0	0	0	0.000490823	0.98827	0	0
CD14+_261	GSM861667	0.00871594	0.00342268	0	0	0.0014036	0.000412038	0	0.986046	0	0
CD14+_043	GSM861668	0.0079244	0.00322416	0	0.0111679	0	0.00496349	0.0025661	0.965058	0	0.00509592
CD14+_160	GSM861669	0.00638932	0.002676	0	0	0	0.003833	0	0.947993	0.0391091	0
CD14+_149	GSM861670	0.00823556	0	0	0.00126006	0	0	0.00627268	0.91339	0.0708418	0
Neu_105	GSM861683	0.00705381	0.000499497	0	0.00221453	0.0146111	0.00376476	0	0	0.912327	0.0595292
Neu_218	GSM861684	0.0103448	0.000661112	0	0.000341913	0.00312662	0.006073	0	0.00482681	0.870859	0.103767
Neu_261	GSM861685	0.0109569	0.000323746	0	0	0	0	0.00296631	0	0.985753	0
Neu_043	GSM861686	0.0092966	0.00136874	0	0	0	0	0	0	0.943312	0.0460231
Neu_160	GSM861687	0.0074638	0.0036234	0	0.00161003	0	0.0114389	0.00856159	0	0.967302	0
Neu_149	GSM861688	0.00793225	0.001811	0	0.0182606	0.0170619	0.0390479	0.0496047	0.046885	0.819397	0
Eos_105	GSM861689	0.0056263	0.00295349	0	0.00727953	0	0.00379638	0.00933602	0.0065853	0	0.964423
Eos_218	GSM861690	0.0102438	0.00201447	0	0	0	0	0	0.00043551	0.063922	0.923384
Eos_261	GSM861691	0.00857406	0.00374535	0	0.00160425	0	0	0.00804481	0	0.102048	0.875984
Eos_043	GSM861692	0.00897645	0.0039924	0	0	0	0	0.00766894	0.00552786	0	0.973834
Eos_160	GSM861693	0.00886985	0.00421205	0	0	0.00182977	0.00450529	0	0	0.0939709	0.886612
Eos_149	GSM861694	0.00873357	0.00327513	0	0	0	0	0.00381292	0	0	0.984178
Part II
Ability of HEpiDISH-OC protocol to correctly classify non-neoplastic samples NOT used for construction of the updated HEpiDISH reference panel (recognizing - other; non-neoplastic)
Non-neoplastic samples (set_B) NOT used for construction of updated HEpiDISH reference panel were used as input data for deconvolution
Marked in green are samples which correspond to a given cell type
Nummeric summary (only fields marked in green)
min	0.500239
max	1
mean	0.906563
median	0.934982
		Epi	Fib	TC	B	NK	CD4T	CD8T	Mono	Neutro	Eosino
HMEpiC_1	GSM1936934	0.789512	0.0214402	0.188689	3.11546e-05	7.7644e-05	0.000114033	0	4.12599e-05	9.50038e-05	0
HMEpiC_2	GSM1936946	0.785744	0.0196471	0.194609	0	0	0	0	0	0	0
NEC_1	GSM1258459	0.955522	0	0.0408085	0.00067347	0.000814244	0.000878254	0	0.000641708	0.000661866	0
NEC_2	GSM1258461	0.922672	0	0.0624772	0.00251055	0.00314905	0.00352762	0	0.00322542	0.00243766	0
NEC_3	GSM1258463	0.91866	0	0.0605201	0.00358258	0.00479113	0.00518081	0	0.00462346	0.00264233	0
RWPE1	GSM1323601	0.500239	0	0.499761	0	0	0	0	0	0	0
HMEC	GSM1323604	0.886931	0	0.0924711	0.00397798	0.00477867	0.00368859	0	0.00240317	0.00574931	0
FHC	GSM1323607	0.0577098	0.824541	0.0594937	0.0161934	0.00858359	0.00970884	0.00308484	0.0134844	0	0.00720064
HDF_a_1	GSM1936932	0.000103124	0.999897	0	0	0	0	0	0	0	0
HMF_1	GSM1936933	0.132778	0.867222	0	0	0	0	0	0	0	0
HDF_a_2	GSM1936944	0	1	0	0	0	0	0	0	0	0
HMF_2	GSM1936945	0.135141	0.864859	0	0	0	0	0	0	0	0
CCD-18Co_fib	GSM3032421	0	0.971135	0.028865	0	0	0	0	0	0	0
B_cells	GSM1185584		0	0	0.904351	0.00468287	0	0.0272787	0.00760774	0.0478287	0.00219303
B_cells	GSM1185588		0.000454541	0.00229834	0.828213	0.0367474	0.0179385	0	0.0404231	0.0502563	0.0236688
B_cells	GSM1185592		0.00099416	0.0106035	0.830726	0.0370362	0.0256901	0	0.0337601	0.0444986	0.00879145
B_cells	GSM2349439		0	0.00808113	0.947676	0.00885057	0.0353919	0	0	0	0
B_cells	GSM2349448		0	0.00688667	0.972677	0.000796942	0.0196399	0	0	0	0
B_cells	GSM2349457		0	0.0156201	0.947059	0.00501644	0.0319741	0	0	0	0.000330415
B_cells	GSM2349466		0.000656477	0.00566317	0.946878	0.00558587	0.030236	0	0	0.0109809	0
B_cells	GSM2349475		0	0.0317304	0.912304	0.0124938	0.0196741	0	0.0102195	0	0.013578
B_cells	GSM2349483		0	0.0339702	0.917199	0.0196706	0.0182484	0	0.00930907	0.00160299	0
B_cells	GSM2349492		0	0.0168658	0.957236	0.00398562	0.0205338	0	0	0	0.00137899
B_cells	GSM2349501		0	0.0102425	0.974957	0	0.0110956	0	0	0	0.00370473
B_cells	GSM2998024		0	0.00340527	0.980735	0	0	0	0	0.0158601	0
B_cells	GSM2998029		0	0.00142035	0.977994	0	0.00307858	0	0	0.0170655	0
B_cells	GSM2998087		0	0	0.979421	0	0.00703094	0	0	0.0135485	0
B_cells	GSM2998100		0	0.0381444	0.930928	0.0132007	0.00363933	0	0	0.0140877	0
B_cells	GSM2998122		0	0.0206454	0.946431	0.00642782	0.0116777	0	0	0.0148177	0
B_cells	GSM2998134		0	0.0190019	0.964766	0.000571641	0.00866789	0	0.00699216	0	0
NK_cells	GSM2349438		0.0023151	0.000594481	0.00818429	0.880506	0.0920774	0	0	0.00257641	0.0089029
NK_cells	GSM2349447		0.00505089	0	0.0149561	0.877832	0.0804159	0	0	0.00672688	0.0112963
NK_cells	GSM2349456		0.00580796	0	0.0125039	0.856884	0.10466	0	0	0.00101932	0.0151486
NK_cells	GSM2349465		0.00438483	0.00287512	0.0210501	0.882157	0.0629628	0	0	0.0247846	0.00178525
NK_cells	GSM2349474		0.00262602	0	0.00861795	0.845002	0.112641	0	0	0.0188618	0.00622644
NK_cells	GSM2349482		0	0	0.00372621	0.920122	0.0649974	0	0	0.0102558	0.000898569
NK_cells	GSM2349491		0.00373735	0	0.00982381	0.893074	0.0707235	0	0	0.0095937	0.00922918
NK_cells	GSM2349500		0.00329714	0	0.00364855	0.897398	0.0803846	0	0	0.00415576	0.00670601
NK_cells	GSM2998022		0.000508482	0.00278666	0.00480223	0.881039	0.0947855	0	0	0.0133528	0
NK_cells	GSM2998025		0.00111298	0.00407398	0.0472117	0.782328	0.106987	0	0	0.0432034	0.0123472
NK_cells	GSM2998027		0.00558482	0.00459641	0.0257503	0.815572	0.115029	0	0	0.0226537	0.00631628
NK_cells	GSM2998126		0.00260749	0.0114497	0.0230741	0.843785	0.0830058	0	0	0.0303028	0
NK_cells	GSM2998131		0.00314902	0.00458618	0.00634038	0.898419	0.0637693	0	0	0.0209873	0
NK_cells	GSM2998149		0.00235017	0.00132105	0.0158343	0.838881	0.110572	0	0	0.0245539	0.00276589
CD4T	GSM2349436	0	0.00148983	0.00549493	0.00339644	0.0460943	0.93082	0	0.00494257	0	0.00776193
CD4T	GSM2349445	0	0.00440085	0.00185461	0	0	0.988711	0	0	0	0.00503311
CD4T	GSM2349454	0	0.00509751	0.00925982	0.00133181	0	0.912606	0.0595905	0.0045781	0	0.00753634
CD4T	GSM2349463	0	0.00426291	0.00979395	0	0.0201319	0.80303	0.152242	0	0.0105391	0
CD4T	GSM2349472	0	0.00327744	0.00634305	0	0	0.944693	0.0434868	0	0	0.00220017
CD4T	GSM2349480	0	0	0.0107307	0	0.0822179	0.892569	0	0.0130175	0.00146526	0
CD4T	GSM2349489	0.000965071	0.000397612	0.00114521	0	0	0.995268	0	0	0.0022246	0
CD4T	GSM2349498	0	0.000432476	0.00142327	0	0.000858233	0.958075	0.0345225	0	0.00468895	0
CD4T	GSM2998028	0	0.00310788	0.00691039	0	0	0.890841	0.088182	0	0.0109592	0
CD4T	GSM2998042	0	0	0.00714342	0	0	0.953726	0.024931	0	0.0141995	0
CD4T	GSM2998048	0.0010721	0	0.00597091	0	0.106011	0.843126	0.0381975	0	0.00562209	0
CD4T	GSM2998097	0	2.5597e-05	0.00974841	0	0	0.95088	0.0226145	0	0.0167315	0
CD4T	GSM2998106	0	0.00122097	0.00515437	0	0	0.944909	0.0428681	0	0.00584795	0
CD4T	GSM2998140	0	0	0.0222464	0.00128743	0.0220665	0.878746	0.0749203	0	0.000733331	0
CD4T	GSM2998146	0	0	0.0131243	0	0.0292631	0.902482	0.0466393	0	0.00849144	0
CD8T	GSM2349437	0	0	0.023488	0	0.3657	0	0.610812	0	0	0
CD8T	GSM2349446	0	0	0.00646344	0.0121886	0	0.00347406	0.959407	0.00622063	0.0053467	0.00689959
CD8T	GSM2349455	0	0	0.00678588	0.00554428	0	0	0.968306	0.00708345	0.00324943	0.00903137
CD8T	GSM2349464	0	0.00450139	0.0195517	0	0.124484	0	0.851463	0	0	0
CD8T	GSM2349473	0	0	0.0115743	0.0104802	0	0.0534966	0.902822	0.00406359	0.0113215	0.00624179
CD8T	GSM2349481	0	0	0.053885	0	0.392142	0	0.538138	0	0.0158348	0
CD8T	GSM2349490	0	0	0	0.0184294	0	0.185781	0.764876	0.00431608	0.0265973	0
CD8T	GSM2349499	0	0	0.00781795	0	0.0839493	0	0.907979	0	0.000253544	0
CD8T	GSM2998032	0	0	0.00835485	0	0	0.15806	0.814147	0	0.0194386	0
CD8T	GSM2998035	0	0	0.0143285	0	0	0.119107	0.853884	0	0.0126802	0
CD8T	GSM2998054	0	0	0.0222707	0	0.122453	0.0591203	0.792317	0	0.00383953	0
CD8T	GSM2998069	0	0	0.0113846	0	0	0.126074	0.855735	0	0.00680633	0
CD8T	GSM2998075	0	0	0.000973133	0	0	0.168564	0.812452	0	0.0180102	0
CD8T	GSM2998094	0	0	0.0251037	0	0.143037	0	0.831859	0	0	0
Monocytes	GSM1185595	0.00502415	0.00296372	0.000114121	0	0.000296357	0	0.00643902	0.949191	0.0323666	0.00360484
Monocytes	GSM1185598	0.0080341	0.0030462	0.00111561	0	0.00359891	0	0.00159821	0.933756	0.0385938	0.010257
Monocytes	GSM1185601	0.00992745	0.00558597	0.00183767	0.00522086	0.00509668	0	0.00450046	0.762655	0.205176	0
Monocytes	GSM2349440	0.0072894	0.00539859	0	0	0.0134304	0.0286573	0	0.94047	0	0.00475439
Monocytes	GSM2349449	0.00174269	0.00940809	0	0	0.0199422	0.027014	0	0.941893	0	0
Monocytes	GSM2349458	0.00363733	0.0101647	0	0	0.0235445	0.038388	0	0.924265	0	0
Monocytes	GSM2349467	0.00301267	0.00925967	0	0	0.0175275	0.0337854	0	0.936415	0	0
Monocytes	GSM2349476	0.00595721	0.0051853	0.000321123	0	0	0.00780991	0	0.980726	0	0
Monocytes	GSM2349484	0.00515867	0.00118981	0	0	0.000526746	0.00802951	0	0.985095	0	0
Monocytes	GSM2349493	0.00460809	0.00668773	0	0	0.018761	0.0310064	0	0.938937	0	0
Monocytes	GSM2349502	0.00694158	0.00480634	0	0	0	0.00577901	0	0.981975	0	0.000498176
Monocytes	GSM2998039	0.00869059	0.000557818	0.00106229	0	0	0	0	0.954457	0.0246079	0.0106248
Monocytes	GSM2998051	0.0195721	0	0	0	0.00174202	0.00264634	0	0.936208	0	0.0398315
Monocytes	GSM2998060	0.00893433	0	0.000670433	0	0	0.00556131	0	0.964901	0	0.0199333
Monocytes	GSM2998072	0.00335294	0.000359538	0.00623484	0	0	0	0.0028356	0.968173	0.0190439	0
Monocytes	GSM2998090	0.00983691	0.000516298	0.00122796	0	0	0	0	0.988419	0	0
Monocytes	GSM2998128	0.0110364	0	0	0	0	0	0	0.965267	0	0.0236967
Neutrophils	GSM2349435	0.00726255	0.00324717	0	0	0	0.00673714	0	0	0.982753	0
Neutrophils	GSM2349444	0.00604679	0.00445078	0	0	0	0.00718352	0	0	0.982319	0
Neutrophils	GSM2349453	0.00591107	0.00465656	0	0	0	0	0	0	0.989432	0
Neutrophils	GSM2349462	0.00512393	0.00425752	0	0	0.00413743	0.0104694	0	0	0.976012	0
Neutrophils	GSM2349471	0.00969391	0.00181579	0	0	0	0.00286953	0	0	0.985621	0
Neutrophils	GSM2349479	0.00442071	0.00295433	0.000530479	0	0	0.00711984	0	0.00278241	0.982192	0
Neutrophils	GSM2349488	0.00711026	0.00158477	0	0.00265215	0	0.00211154	0	0	0.986541	0
Neutrophils	GSM2349497	0.00624709	0.00167306	0	0	0	0	0	0	0.99208	0
Neutrophils	GSM2998021	0.00471005	0.00210671	0.00567318	0	0	0	0.0012024	0.0237015	0.962606	0
Neutrophils	GSM2998023	0.00579231	0.00122507	0.00585115	0.00289026	0	0	0.000503213	0.0272459	0.956492	0
Neutrophils	GSM2998030	0.00694859	0.00190127	0.00713134	0	0	0	0	0.0211842	0.962835	0
Neutrophils	GSM2998057	0.00574318	0.00243725	0.00472651	0	0	0	0	0.0158643	0.971229	0
Neutrophils	GSM2998116	0.00478888	0.00253169	0.00317629	0.00653829	0	0	0.00708191	0.0256755	0.950207	0
Neutrophils	GSM2998143	0.00910446	0.000112916	0.000603856	0	0.00130077	0.00150624	0	0.0121168	0.975255	0
Part III
Ability of HEpiDISH-OC protocol to correctly classify cancer samples used for construction of the updated HEpiDISH reference panel (recognizing - self; cancer)
cancer cell lines (set_C) used for construction of updated HEpiDISH reference panel were used as input data for deconvolution
Marked in green are samples which correspond to a given cell type
Nummeric summary (only fields marked in green)
min	0.633274
max	1
mean	0.969569
median	0.988667
		Epi	Fib	TC	B	NK	CD4T	CD8T	Mono	Neutro	Eosino
A2780	GSM1669581	0	0.0481085	0.951668	4.77582e-05	5.65465e-05	4.58112e-05	0	3.76701e-05	0	3.54919e-05
Caov-3	GSM1669661	0.0217234	0	0.978277	0	0	0	0	0	0	0
Caov-4	GSM1669662	0.00459245	0	0.993569	0.000482453	0.000391896	0.000475946	0	0.00027473	5.03302e-05	0.000163335
DOV-13	GSM1669743	0.0405223	0	0.959478	0	0	0	0	0	0	0
EFO-21	GSM1669756	0.000143064	0	0.999857	0	0	0	0	0	0	0
EFO-27	GSM1669757	0.00367115	0.00475832	0.988667	7.14782e-05	0.001806	0.000784191	0	9.04876e-05	0	0.000151164
ES-2	GSM1669769	0	0.0990867	0.900913	0	0	0	0	0	0	0
FU-OV-1	GSM1669796	0	0.00281838	0.997182	0	0	0	0	0	0	0
Hey	GSM1669880	0	0	1	0	0	0	0	0	0	0
IGROV-1	GSM1669930	0	0.00348601	0.996514	0	0	0	0	0	0	0
JHOS-2	GSM1669955	0.0120817	0	0.987918	0	0	0	0	0	0	0
JHOS-3	GSM1669956	0.0176698	0	0.98233	0	0	0	0	0	0	0
JHOS-4	GSM1669957	0.00185276	0	0.996877	0.000228233	0.000335509	0.000364984	0	0.000168272	0	0.000172917
KGN	GSM1669985	0.0815708	0.181692	0.633274	0.0106244	0.0272315	0.0288206	0	0.0151527	0	0.0216338
KURAMOCHI	GSM1670012	0.00142561	0.00299186	0.995583	0	0	0	0	0	0	0
OAW-28	GSM1670292	0.00419111	0.00164782	0.986691	0.00156766	0.00183044	0.00217134	0	0.000892707	0.000449283	0.000558179
OAW-42	GSM1670293	0	0	1	0	0	0	0	0	0	0
OC-314	GSM1670294	0	0	1	0	0	0	0	0	0	0
OV-17R	GSM1670311	0.0854365	0.0733816	0.807658	0.00947691	0.00590085	0.00770333	0	0.00540361	0	0.00503949
OV-56	GSM1670312	0.0154913	0	0.984509	0	0	0	0	0	0	0
OV-7	GSM1670313	0.00516991	0	0.99483	0	0	0	0	0	0	0
OV-90	GSM1670314	0	0.0315272	0.968473	0	0	0	0	0	0	0
OVCA420	GSM1670315	0	0.0165377	0.983462	0	0	0	0	0	0	0
VCA433	GSM1670316	0.0224275	0	0.977573	0	0	0	0	0	0	0
OVCAR-3	GSM1670317	0	0	1	0	0	0	0	0	0	0
OVCAR-4	GSM1670318	0.000522201	0	0.999478	0	0	0	0	0	0	0
OVCAR-5	GSM1670319	0	0	1	0	0	0	0	0	0	0
OVCAR-8	GSM1670320	0.00537909	0	0.994621	0	0	0	0	0	0	0
OVISE	GSM1670321	0	0.00438793	0.995612	0	0	0	0	0	0	0
OVK-18	GSM1670322	0	0.0672023	0.932798	0	0	0	0	0	0	0
OVKATE	GSM1670323	0.0513703	0	0.94863	0	0	0	0	0	0	0
OVMIU	GSM1670324	0	0	0.997371	6.83368e-05	0.000510932	0.000881794	0	0.00116762	0	0
OVTOKO	GSM1670325	0.00525809	0	0.985628	0.00214616	0.00228947	0.0021283	0	0.00162008	0.000929867	0
PA-1	GSM1670330	0.0272602	0.00699349	0.965746	0	0	0	0	0	0	0
PEO1	GSM1670347	0.0265811	0	0.973419	0	0	0	0	0	0	0
RKN	GSM1670379	0	0	1	0	0	0	0	0	0	0
RMG-I	GSM1670383	0	0	0.998858	0.000227115	0.000181523	0.000384166	0	0.000270086	7.96033e-05	0
SK-OV-3	GSM1670455	0.00131913	0.000753987	0.997927	0	0	0	0	0	0	0
SW626	GSM1670509	0	0.00229048	0.99771	0	0	0	0	0	0	0
TOV-112D	GSM1670546	0	0.0898612	0.910139	0	0	0	0	0	0	0
TOV-21G	GSM1670547	0.0029605	0.000757875	0.993773	0.00047867	0.000361688	0.000604737	0	0.00106381	0	0
TYK-nu	GSM1670552	0	0.0349542	0.965046	0	0	0	0	0	0	0
UWB1.289	GSM1670568	0.0305712	0	0.969429	0	0	0	0	0	0	0
Part IV
Ability of HEpiDISH-OC protocol to correctly classify cancer samples NOT used for construction of the updated HEpiDISH reference panel (recognizing - other; cancer)
cancer cell lines (set_D) NOT used for construction of updated HEpiDISH reference panel were used as input data for deconvolution
Marked in green are samples which correspond to a given cell type
Nummeric summary (only fields marked in green)
min	0.819701
max	1
mean	0.959264
median	0.979358
		Epi	Fib	TC	B	NK	CD4T	CD8T	Mono	Neutro	Eosino
OVCAR3	GSM999393	0.00643961	0	0.99356	0	0	0	0	0	0	0
COV362	GSM5134230	0.0236489	0	0.976351	0	0	0	0	0	0	0
OAW28	GSM5134232	0	0.00639503	0.991643	0.000504905	0.000482521	0.000490636	0	0.000218853	0.000101158	0.000163399
OVCAR4	GSM5134234	0	0	1	0	0	0	0	0	0	0
TYKnu	GSM5134236	0	0.0348092	0.965191	0	0	0	0	0	0	0
IGROV-1	GSM5938043	0	0.0089468	0.991053	0	0	0	0	0	0	0
OVCAR-3	GSM5938044	0	0	1	0	0	0	0	0	0	0
OVCAR-4	GSM5938045	0	0	1	0	0	0	0	0	0	0
OVCAR-5	GSM5938046	0	0	1	0	0	0	0	0	0	0
OVCAR-8	GSM5938051	0	0	1	0	0	0	0	0	0	0
Ovc316	GSM5938052	0	0	1	0	0	0	0	0	0	0
SKOV_3_rep1	GSM1365906	0.0352816	0	0.964718	0	0	0	0	0	0	0
SKOV_3_rep2	GSM1365907	0.0241615	0	0.975838	0	0	0	0	0	0	0
SKOV_3_rep3	GSM1365908	0.0219189	0	0.978081	0	0	0	0	0	0	0
A2780_d3_Mock	GSM1380666	0	0.0994399	0.90056	0	0	0	0	0	0	0
A2780_d10_Mock	GSM1380668	0	0.0904359	0.909564	0	0	0	0	0	0	0
CAOV3_d3_Mock2	GSM1380670	0	0.101258	0.898742	0	0	0	0	0	0	0
CAOV3_d10_Mock	GSM1380672	0	0.180299	0.819701	0	0	0	0	0	0	0
EF027_d3_mock	GSM1380674	0	0.0162661	0.983734	0	0	0	0	0	0	0
EF027_d10_mock	GSM1380676	0	0.0151536	0.984846	0	0	0	0	0	0	0
ES2_d3_mock	GSM1380678	0	0.132573	0.867427	0	0	0	0	0	0	0
ES2_d10_mock	GSM1380680	0	0.134203	0.865797	0	0	0	0	0	0	0
Hey_d3_mock	GSM1380682	0	0	1	0	0	0	0	0	0	0
Hey_d10_mock	GSM1380684	0	0	1	0	0	0	0	0	0	0
Kuramochi_d3_mock	GSM1380686	0.0231337	0	0.976866	0	0	0	0	0	0	0
Kuramochi_d10_mock	GSM1380688	0.0190192	0	0.980981	0	0	0	0	0	0	0
OAW28_d3_mock	GSM1380690	0	0.0268954	0.964875	0.00164864	0.00250541	0.00267103	0	0.000391801	0.000647322	0.000365821
OAW28_d10_mock	GSM1380692	0	0.0249128	0.961913	0.00273961	0.0038591	0.00426411	0	0.000848905	0.000572402	0.000889861
OV2008_d3_mock	GSM1380694	0.0193651	0	0.980635	0	0	0	0	0	0	0
OV2008_d10_mock	GSM1380696	0.0221285	0	0.977872	0	0	0	0	0	0	0
OVCAR3_d10_Mock	GSM1380698	0	0.175636	0.824364	0	0	0	0	0	0	0
OVCAR3_d3_Mock	GSM1380700	0.0158433	0	0.984157	0	0	0	0	0	0	0
OVCAR5_d3_Mock	GSM1380702	0.0110469	0	0.988953	0	0	0	0	0	0	0
OVCAR5_d10_Mock	GSM1380704	0.0179285	0	0.982072	0	0	0	0	0	0	0
OVKATE_d3_mock	GSM1380706	0.105855	0	0.894145	0	0	0	0	0	0	0
OVKATE_d10_mock	GSM1380708	0.104773	0	0.895227	0	0	0	0	0	0	0
SKOV3_d3_mock	GSM1380710	0.0149118	0	0.985088	0	0	0	0	0	0	0
SKOV3_d10_mock	GSM1380712	0.0163217	0	0.983678	0	0	0	0	0	0	0
Tyknu_d3_mock	GSM1380714	0	0.037527	0.962473	0	0	0	0	0	0	0
Tyknu_d10_mock	GSM1380716	0	0.0395547	0.960445	0	0	0	0	0	0	0

## Sheet: Suppl. table 5
Suppl. table S5. performance of the original HEpiDISH procol and its updated variant (HEpiDISH-OC), designed to recognize ovarian cancer samples
Detailed results of a deconvolution of a set of ovarian samples and heathy controls (GSE133556)
	Epi	Fib	B	CD4T	CD8T	Eosino	Mono	Neutro	NK			TC	Epi	Fib	B	CD4T	CD8T	Eosino	Mono	Neutro	NK
HGSOC.Patient1	0.665829	0.253146	0.0185436	0.0239183	0	0	0.0112945	0.00942251	0.0178456		HGSOC.Patient1	0.377927	0.324212	0.203537	0.0206104	0.028077	0	0	0.0124739	0.0139299	0.0192333
HGSOC.Patient10	0.481306	0.0872603	0.104263	0.116919	0	0	0.105512	0.0235085	0.0812317		HGSOC.Patient10	0.218724	0.252983	0.135875	0.0986472	0.0959363	0	0	0.0939601	0.0296126	0.0742623
HGSOC.Patient100	0.471814	0.242934	0.0552812	0.0776459	0	0	0.0682255	0.0236953	0.0604038		HGSOC.Patient100	0.128377	0.306806	0.317613	0.0486309	0.0649989	0	0	0.058278	0.0270402	0.0482567
HGSOC.Patient102	0.721566	0.135572	0.0189556	0.0693389	0	0	0.0180714	0	0.0364953		HGSOC.Patient102	0.461835	0.378715	0.0703192	0.0116512	0.045417	0	0	0.0106289	0	0.0214338
HGSOC.Patient103	0.658047	0.162223	0.0345493	0.0540081	0	0	0.033783	0.0282979	0.0290919		HGSOC.Patient103	0.234963	0.368039	0.239278	0.0314195	0.0426963	0	0	0.0294155	0.0283587	0.0258302
HGSOC.Patient105	0.912823	0.0691634	0.00394671	0.00688825	0	0.0003096	0.000580974	0.00140594	0.00488231		HGSOC.Patient105	0.340806	0.434544	0.15013	0.0159799	0.0276448	0	0.000967695	0.00382238	0.00739132	0.0187148
HGSOC.Patient106	0.723132	0.101957	0.0435154	0.0451696	0	0	0.024848	0.0262449	0.0351329		HGSOC.Patient106	0.0772261	0.601618	0.152383	0.0421166	0.0434533	0	0	0.0237493	0.028465	0.0309887
HGSOC.Patient107	0.473574	0.267225	0.0332356	0.126714	0	0	0.0334427	0	0.0658076		HGSOC.Patient107	0.473029	0.196889	0.143993	0.0279094	0.0851696	0	0	0.0262749	0.00169391	0.0450407
HGSOC.Patient108	0.748644	0.145269	0.0187063	0.0266228	0	0.00503154	0.0158997	0.00713741	0.0326888		HGSOC.Patient108	0.433005	0.399568	0.167428	0	0	0	0	0	0	0
HGSOC.Patient11	0.55372	0.266021	0.0514045	0.0819735	0	0.00454886	0.0038657	0.00804749	0.0304189		HGSOC.Patient11	0.110676	0.458072	0.356615	0.0217065	0.032407	0	0.000305051	0.00172453	0.00660984	0.0118843
HGSOC.Patient110	0.772993	0.10854	0.0226544	0.0567147	0	0.00119048	0.00238716	0.00752151	0.0279987		HGSOC.Patient110	0.208219	0.458258	0.174179	0.0323781	0.06799	0	0.00404356	0.00848524	0.0115768	0.0348695
HGSOC.Patient111	0.299505	0.439231	0.0457797	0.115057	0	0.00799443	0.0362123	0	0.0562215		HGSOC.Patient111	0.451753	0.15046	0.185001	0.0357994	0.0809342	0	0.00888765	0.0263135	0	0.0608506
HGSOC.Patient113	0.867615	0	0.0331931	0.0628429	0	0	0.0110521	0.0187259	0.00657087		HGSOC.Patient113	0.449649	0.346117	0.0507717	0.0377354	0.0628272	0	0	0.0146072	0.0241634	0.0141292
HGSOC.Patient114	0.301729	0.11588	0.0639634	0.0967855	0.0734537	0	0.213173	0.0435302	0.0914851		HGSOC.Patient114	0.170831	0.154412	0.13213	0.0544078	0.0748795	0.0953004	0	0.206728	0.0363988	0.0749125
HGSOC.Patient115	0.838298	0.0238454	0.0189403	0.0584821	0	0	0.0185994	0.00796829	0.0338661		HGSOC.Patient115	0.258587	0.481745	0.0784599	0.0294619	0.0652633	0	0	0.0252434	0.0185612	0.0426791
HGSOC.Patient12	0.755124	0.152277	0.0236451	0.0293906	0	0.00221037	0.00820971	0.00527592	0.0238677		HGSOC.Patient12	0.503619	0.39085	0.105531	0	0	0	0	0	0	0
HGSOC.Patient13	0.522616	0.0850189	0.0661523	0.133023	0	0	0.0693734	0.0445657	0.0792506		HGSOC.Patient13	0.226171	0.296394	0.121729	0.0609867	0.120776	0	0	0.0594309	0.0471499	0.0673626
HGSOC.Patient14	0.361905	0.132249	0.122635	0.182243	0	0.0293259	0.0469322	0.0151072	0.109604		HGSOC.Patient14	0.194503	0.235469	0.118482	0.110909	0.158309	0	0.0264498	0.0450925	0.0170064	0.0937796
HGSOC.Patient15	0.37437	0.451173	0.031288	0.0402327	0	0.0215809	0.031349	0	0.0500072		HGSOC.Patient15	0	0.280383	0.719617	0	0	0	0	0	0	0
HGSOC.Patient16	0.880474	0.0693417	0.0108696	0.0149918	0	0.00159124	0.00617551	0.00244731	0.0141088		HGSOC.Patient16	0.355873	0.481116	0.136957	0.00528117	0.00835471	0	0.000477648	0.00296659	0.00208015	0.00689426
HGSOC.Patient17	0.796706	0.0467695	0.0204284	0.0729704	0	0	0.0172795	0.0058249	0.0400213		HGSOC.Patient17	0.599381	0.232703	0.0545496	0.0188462	0.0447496	0	0	0.0155031	0.00740867	0.026859
HGSOC.Patient18	0.722853	0.114087	0.0388165	0.0608727	0	0	0.025524	0	0.0378465		HGSOC.Patient18	0.431937	0.269422	0.138547	0.0375271	0.0549144	0	0	0.0241202	0.00815297	0.0353796
HGSOC.Patient19	0.56381	0.230245	0.0334508	0.0711828	0	0	0.0420323	0.00406957	0.0552103		HGSOC.Patient19	0.27313	0.375736	0.197885	0.0271557	0.0497109	0	0.00120353	0.028347	0.00847719	0.0383537
HGSOC.Patient2	0.745183	0.090148	0.0353121	0.0545412	0	0.000157024	0.0294574	0.00975952	0.035442		HGSOC.Patient2	0.276698	0.413198	0.167524	0.0296497	0.0479705	0	0	0.0236986	0.0126351	0.0286252
HGSOC.Patient20	0.722272	0.0715765	0.0420745	0.0715608	0	0	0.035856	0.020229	0.0364314		HGSOC.Patient20	0.308842	0.405157	0.088043	0.0403416	0.0684845	0	0	0.0331062	0.0237418	0.0322839
HGSOC.Patient21	0.587064	0.222795	0.0366572	0.0787744	0	0.00816454	0.0162581	0.00454483	0.0457416		HGSOC.Patient21	0.173255	0.419326	0.25	0.0317212	0.0611888	0	0.00558846	0.0152291	0.00815282	0.0355388
HGSOC.Patient22b	0.930815	0.00312848	0.0120705	0.0247992	0	0	0.00913187	0.00300231	0.0170525		HGSOC.Patient22b	0.61775	0.31756	0	0.0128101	0.0217633	0	0.000136726	0.00914654	0.00520041	0.0156328
HGSOC.Patient23b	0.364759	0.213007	0.0871911	0.159024	0	0.00362659	0.0572567	0.027916	0.0872199		HGSOC.Patient23b	0.33014	0.286517	0.0843812	0.0648412	0.0980092	0	0.00769178	0.0457373	0.0210559	0.0616272
HGSOC.Patient24b	0.749987	0.118015	0.0268592	0.0479244	0	0	0.0147592	0.0140433	0.028412		HGSOC.Patient24b	0.305101	0.485887	0.161715	0.0101355	0.0153469	0	0	0.00612051	0.00617902	0.00951612
HGSOC.Patient25b	0.633375	0.299165	0.011123	0.0256004	0	0	0.0116346	0.00284099	0.0162604		HGSOC.Patient25b	0.45824	0.281839	0.259921	0	0	0	0	0	0	0
HGSOC.Patient26	0.680091	0.177539	0.0148355	0.0760672	0	0	0.0177878	0.00104814	0.0326307		HGSOC.Patient26	0.485902	0.360042	0.0804866	0.00843262	0.0361895	0	0	0.00902354	0.00372496	0.0161991
HGSOC.Patient27	0.908789	0.00453506	0.0169112	0.0229507	0	0	0.0139657	0.0122142	0.0206342		HGSOC.Patient27	0.0789732	0.717714	0.0992126	0.0207227	0.0258289	0	0	0.0165814	0.017612	0.0233555
HGSOC.Patient28	0.333456	0.23676	0.0620968	0.0943471	0.000929712	0	0.147223	0.04314	0.0820473		HGSOC.Patient28	0.236769	0.140406	0.245079	0.0552954	0.0780108	0.00498112	0	0.120397	0.0470899	0.0719725
HGSOC.Patient29	0.560149	0.168859	0.0616545	0.0658771	0	0.00208369	0.0668811	0.0230433	0.051452		HGSOC.Patient29	0.383721	0.273075	0.136108	0.0511512	0.0366322	0	0.00225578	0.056194	0.0227497	0.038113
HGSOC.Patient3	0.341672	0.462441	0.0460512	0.0298163	0.0175032	0.0161716	0.0455394	0.00264784	0.038158		HGSOC.Patient3	0	0.262747	0.710377	0.00643097	0.00485218	0.000520079	0.00175482	0.0056344	0.00151431	0.00616843
HGSOC.Patient30	0.871656	0.0102848	0.0378439	0.0349244	0	0	0.0122334	0.00762215	0.0254352		HGSOC.Patient30	0.56324	0.399613	0	0.0114206	0.00993906	0	0.000207969	0.00422674	0.00342947	0.00792395
HGSOC.Patient32	0.875001	0.00363442	0.0191477	0.0405885	0	0	0.0214281	0.010181	0.0300195		HGSOC.Patient32	0.433909	0.305951	0.0944687	0.0269105	0.0552424	0	0	0.028107	0.0168504	0.038561
HGSOC.Patient33	0.551601	0.164151	0.0667564	0.0862803	0	0	0.0510304	0.0189489	0.061232		HGSOC.Patient33	0.395802	0.239793	0.148293	0.0536542	0.060407	0	0	0.0413086	0.0177833	0.0429591
HGSOC.Patient34	0.712159	0.134014	0.0454129	0.0340192	0	0	0.0245993	0.0367909	0.0130056		HGSOC.Patient34	0.329964	0.460286	0.121313	0.0226396	0.0203145	0	0	0.0106504	0.0269389	0.00789323
HGSOC.Patient36	0.482511	0.060843	0.0832269	0.167563	0	0	0.0943455	0.00361361	0.107897		HGSOC.Patient36	0.188335	0.284188	0.131976	0.074873	0.137572	0	0	0.0808481	0.0122783	0.0899298
HGSOC.Patient37	0.971428	0	0.00711086	0.00995623	0	0	0.00413991	0.00139178	0.00597311		HGSOC.Patient37	0.756388	0.243612	0	0	0	0	0	0	0	0
HGSOC.Patient38	0.807766	0.073081	0.024863	0.0403066	0	0	0.0287455	0.00107857	0.0241594		HGSOC.Patient38	0.652806	0.216402	0.0593539	0.0147936	0.0208855	0	0	0.0147727	0.00562516	0.0153611
HGSOC.Patient39	0.668226	0.12064	0.0373881	0.0864007	0	0	0.027271	0.0198588	0.0402159		HGSOC.Patient39	0.30547	0.344209	0.175762	0.0338821	0.0626456	0	0	0.024513	0.0220448	0.0314746
HGSOC.Patient4	0.32759	0.178943	0.117741	0.109023	0	0	0.124787	0.0270308	0.114886		HGSOC.Patient4	0.159532	0.20205	0.157263	0.113927	0.104311	0	0	0.116758	0.0393105	0.106849
HGSOC.Patient40	0.752908	0.0754346	0.0425293	0.0656324	0	0	0.0273405	0.00963441	0.0265206		HGSOC.Patient40	0.247705	0.434792	0.146011	0.0432556	0.0583455	0	0	0.027293	0.0154415	0.027156
HGSOC.Patient41	0.695693	0.13439	0.0299918	0.0632728	0	0	0.0282549	0.0106018	0.0377954		HGSOC.Patient41	0.378536	0.349105	0.134087	0.026855	0.0461638	0	0	0.0238973	0.0125336	0.0288216
HGSOC.Patient42	0.464968	0.0920005	0.0455957	0.106041	0	0	0.0554375	0.154133	0.0818236		HGSOC.Patient42	0.378328	0.184389	0.0758729	0.0427663	0.087754	0	0	0.046	0.117905	0.0669852
HGSOC.Patient45	0.863122	0.0276522	0.0199152	0.0376041	0	0	0.0158	0.010152	0.0257541		HGSOC.Patient45	0.237592	0.550599	0.121638	0.0162858	0.0310396	0	0	0.0129931	0.0107076	0.0191442
HGSOC.Patient46	0.90586	0.0934242	0.000124509	0.000359266	0	9.2327e-07	9.0858e-06	2.09616e-05	0.000201361		HGSOC.Patient46	0.478573	0.51139	0.0100373	0	0	0	0	0	0	0
HGSOC.Patient47	0.77778	0.0513824	0.027207	0.0488538	0	0	0.0296626	0.0211934	0.043921		HGSOC.Patient47	0.20037	0.489978	0.142143	0.0285237	0.0415813	0	0	0.03078	0.0256998	0.0409238
HGSOC.Patient48	0.762889	0.0717524	0.0351431	0.0245342	0	0	0.0459629	0.0153101	0.0444079		HGSOC.Patient48	0.582	0.236923	0.101793	0.0169398	0.0128949	0	0	0.0199625	0.00922984	0.0202558
HGSOC.Patient49	0.368386	0.175612	0.057961	0.136858	0	0	0.136069	0.0333484	0.0917664		HGSOC.Patient49	0.119011	0.240789	0.221276	0.0572656	0.119202	0	0	0.118602	0.0440841	0.0797696
HGSOC.Patient5	0.871522	0.0559609	0.014599	0.0271684	0	0	0.00832787	0.00552255	0.0168997		HGSOC.Patient5	0.308604	0.468287	0.0956516	0.0288051	0.0407228	0	0	0.0166637	0.0147037	0.0265614
HGSOC.Patient50	0.707699	0	0.0406094	0.112478	0	0	0.0773083	0.00830787	0.0535977		HGSOC.Patient50	0.433378	0.291847	0	0.0420332	0.0979285	0	0	0.0705703	0.0181997	0.0460436
HGSOC.Patient51	0.254594	0.18266	0.0555628	0.0710682	0	0.00161639	0.325608	0.0413704	0.0675202		HGSOC.Patient51	0.0582016	0.180665	0.20864	0.0557638	0.0661064	0	0	0.31525	0.051839	0.0635341
HGSOC.Patient52	0.478558	0.274899	0.0439775	0.0602426	0	0	0.0558523	0.0309662	0.0555052		HGSOC.Patient52	0.316719	0.225884	0.323056	0.0250851	0.0296633	0	0	0.0308711	0.0210429	0.0276784
HGSOC.Patient53	0.325656	0.479869	0.0416286	0.0456169	0	0.00849319	0.0459753	0.00572627	0.0470352		HGSOC.Patient53	0	0.243802	0.688646	0.0140573	0.016178	0	0.0022914	0.0132725	0.00499366	0.0167586
HGSOC.Patient54	0.707349	0.103337	0.0338858	0.0752764	0	0	0.0235483	0.00722568	0.0493781		HGSOC.Patient54	0.51309	0.37441	0.0146423	0.0209472	0.0336447	0	0	0.0152749	0.00633724	0.0216542
HGSOC.Patient55	0.281168	0.100887	0.0740488	0.169661	0	0	0.0803551	0.224396	0.0694846		HGSOC.Patient55	0.150274	0.264414	0	0.0700872	0.168215	0	0	0.0722203	0.206745	0.0680449
HGSOC.Patient56	0.725162	0.0993132	0.0435593	0.10512	0	0	0	0	0.0268452		HGSOC.Patient56	0.290578	0.388715	0.147037	0.0427498	0.10275	0	0	0.000191257	0	0.0279794
HGSOC.Patient59	0.750972	0.136632	0.0237878	0.0392141	0	0.00569737	0.0147309	0.000280874	0.0286846		HGSOC.Patient59	0.298188	0.505799	0.136315	0.013352	0.0182916	0	0.00349964	0.00842796	0.0018354	0.0142912
HGSOC.Patient60	0.718285	0.143152	0.00835578	0.0923074	0	0	0.0210017	0	0.0168979		HGSOC.Patient60	0.455696	0.434562	0.070063	0.00498152	0.0222676	0	5.36383e-05	0.00620455	0	0.00617098
HGSOC.Patient61	0.213576	0.20534	0.0780519	0.0683716	0	0	0.125057	0.217637	0.0919662		HGSOC.Patient61	0.139637	0.145865	0.199714	0.0710085	0.0680813	0	0	0.10851	0.186685	0.0804992
HGSOC.Patient62	0.502884	0	0.08504	0.254052	0	0.0219556	0.0386339	0.028171	0.0692639		HGSOC.Patient62	0.282891	0.249385	0.0173507	0.0786632	0.219351	0	0.014636	0.0407966	0.0344922	0.0624336
HGSOC.Patient63	0.402308	0.336524	0.0420128	0.0586985	0	0.0170934	0.0756147	0.00919687	0.0585522		HGSOC.Patient63	0.0302691	0.293565	0.480322	0.0338361	0.041277	0	0.00978906	0.0529978	0.0153014	0.0426426
HGSOC.Patient64	0.771132	0.0924621	0.0304366	0.0349539	0	0	0.0271487	0.0111123	0.0327542		HGSOC.Patient64	0.590693	0.192777	0.112446	0.0228878	0.0271669	0	0	0.0187316	0.0123189	0.0229791
HGSOC.Patient65	0.657863	0.190884	0.0330263	0.0475503	0	0	0.018887	0.0122383	0.0395506		HGSOC.Patient65	0.385935	0.348468	0.175247	0.0195721	0.0275272	0	0	0.0113483	0.0102526	0.0216502
HGSOC.Patient66	0.334952	0.461828	0.0356737	0.0461185	0	0.022975	0.047729	0	0.0507243		HGSOC.Patient66	0	0.300715	0.662187	0.00666566	0.00830539	0	0.00346955	0.00775007	0.00145054	0.00945658
HGSOC.Patient67	0.946852	0	0.00990249	0.0247551	0	0.00124914	0.00715325	0	0.0100885		HGSOC.Patient67	0.440351	0.492206	0.0533236	0.0027128	0.00679053	0	0.00033389	0.00198997	0	0.00229218
HGSOC.Patient68	0.478082	0.140995	0.0593942	0.0735988	0	0	0.118039	0.0716195	0.0582718		HGSOC.Patient68	0.233366	0.24952	0.186222	0.0534252	0.051152	0	0	0.109079	0.0738755	0.0433601
HGSOC.Patient69	0.459568	0.290233	0.0466316	0.068332	0	0	0.0538672	0.0262588	0.0551093		HGSOC.Patient69	0.23974	0.259396	0.289743	0.0386085	0.059631	0	0	0.0413142	0.0253674	0.0461997
HGSOC.Patient7	0.579563	0.152218	0.0440588	0.0981594	0	0	0.0637794	0	0.0622205		HGSOC.Patient7	0.216637	0.450415	0.105136	0.0401435	0.0786643	0	0	0.0529643	0.00468555	0.0513541
HGSOC.Patient70	0.435348	0.0669422	0.0771585	0.0935964	0	0	0.117391	0.142751	0.0668131		HGSOC.Patient70	0.192967	0.290591	0.0526538	0.070859	0.084477	0	0	0.107692	0.138988	0.0617717
HGSOC.Patient71	0.800442	0.0597422	0.0149933	0.0559312	0	0	0.0271036	0.00715275	0.0346347		HGSOC.Patient71	0.583509	0.200577	0.102234	0.0151027	0.0413801	0	0	0.0203107	0.0111571	0.0257302
HGSOC.Patient72	0.818896	0.0816463	0.012933	0.063928	0	0	0.0057756	0	0.0168216		HGSOC.Patient72	0.37587	0.504092	0.0741602	0.00704867	0.0276441	0	0.000123964	0.00378048	0	0.00728074
HGSOC.Patient73	0.829558	0.0835119	0.0196228	0.0265606	0	0.00113678	0.0133455	0.00310373	0.0231602		HGSOC.Patient73	0.156291	0.584877	0.19109	0.0151574	0.01977	0	0.000465781	0.010009	0.00482249	0.0175177
HGSOC.Patient75	0.862757	0	0.0148523	0.041198	0	0	0.0304557	0.0118432	0.038894		HGSOC.Patient75	0.232908	0.468564	0.123979	0.0248953	0.0465285	0	0	0.0334593	0.023319	0.0463473
HGSOC.Patient76	0.608366	0.0439431	0.119577	0.11634	0	0	0.0490137	0.00957291	0.0531868		HGSOC.Patient76	0.325648	0.292732	0.0690639	0.111579	0.0934236	0	0	0.047703	0.0156711	0.04418
HGSOC.Patient77	0.70128	0.00534952	0.0230104	0.114481	0	0.0130979	0.0819678	0	0.060813		HGSOC.Patient77	0.427387	0.216542	0.0632442	0.0328051	0.105236	0	0.00898629	0.0766155	0.0112601	0.0579229
HGSOC.Patient78	0.605711	0.205376	0.037748	0.0720247	0	0.0114597	0.0297261	0	0.0379542		HGSOC.Patient78	0.324119	0.517932	0.0868725	0.014362	0.0263517	0	0.00488529	0.0113753	0.0001065	0.0139953
HGSOC.Patient79	0.94387	0	0.0076425	0.0263583	0	0	0.00746006	0.00362838	0.0110411		HGSOC.Patient79	0.476168	0.523832	0	0	0	0	0	0	0	0
HGSOC.Patient8	0.450477	0.388388	0.04871	0.0397514	0	0.0083598	0.0266781	0.00557712	0.0320584		HGSOC.Patient8	0.0753467	0.338016	0.586637	0	0	0	0	0	0	0
HGSOC.Patient80	0.759261	0.0925555	0.0207798	0.0780401	0	0	0.00793046	0.00138596	0.0400477		HGSOC.Patient80	0.302495	0.422334	0.100796	0.0306884	0.0770118	0	0	0.0159433	0.00695639	0.0437754
HGSOC.Patient81	0.579914	0.169422	0.0272026	0.0991747	0	0	0.0762399	0	0.0480476		HGSOC.Patient81	0.462212	0.248249	0.094012	0.029568	0.0675187	0	0.000833533	0.0587905	0	0.0388167
HGSOC.Patient82	0.918511	0.0245891	0.00635629	0.0243584	0	0	0.00747441	0.00503087	0.0136794		HGSOC.Patient82	0.257339	0.589704	0.152957	0	0	0	0	0	0	0
HGSOC.Patient83b	0.898009	0.0367924	0.00713393	0.0282801	0	0	0.00898728	0.00502705	0.0157698		HGSOC.Patient83b	0.262477	0.586911	0.150613	0	0	0	0	0	0	0
HGSOC.Patient84	0.686226	0.125801	0.0382984	0.0728597	0	0	0.0200878	0.0175989	0.039129		HGSOC.Patient84	0.327001	0.343071	0.175939	0.0346431	0.0506477	0	0	0.0194163	0.0193476	0.0299336
HGSOC.Patient85	0.845475	0.0473576	0.0220243	0.0430499	0	0	0.0127562	0.00957847	0.0197589		HGSOC.Patient85	0.411413	0.524037	0.0431186	0.00461381	0.00822351	0	0	0.00265732	0.00261456	0.00332214
HGSOC.Patient86	0.64648	0.0783548	0.0525578	0.0934013	0	0	0.0424749	0.0373654	0.0493657		HGSOC.Patient86	0.369603	0.297484	0.0990797	0.0465791	0.0740884	0	0	0.0387747	0.0360588	0.038333
HGSOC.Patient87	0.817445	0	0.0436228	0.0615152	0	0.0046904	0.0357435	0.00163993	0.0353429		HGSOC.Patient87	0.471412	0.275836	0.0786998	0.0428112	0.0531501	0	0.00739147	0.033869	0.00439776	0.0324325
HGSOC.Patient88	0.588726	0.214301	0.0351016	0.058141	0	0	0.0377051	0.0155616	0.0504636		HGSOC.Patient88	0.232771	0.408316	0.218198	0.0266034	0.0366626	0	0	0.0282364	0.0161825	0.0330297
HGSOC.Patient89	0.510216	0.0295236	0.095142	0.171836	0	0	0.0525877	0.0237189	0.116977		HGSOC.Patient89	0.263567	0.232889	0.0927457	0.0933318	0.131179	0	0	0.0575723	0.0267911	0.101925
HGSOC.Patient9	0.886428	0.113572	0	0	0	0	0	0	0		HGSOC.Patient9	0.520053	0.437372	0.0425748	0	0	0	0	0	0	0
HGSOC.Patient90	0.975799	0	0.00400447	0.0167336	0	0	0	0	0.00346293		HGSOC.Patient90	0.473748	0.523093	0.00315935	0	0	0	0	0	0	0
HGSOC.Patient91	0.812331	0.094916	0.0134669	0.0326579	0	0	0.0168953	0.00951652	0.0202161		HGSOC.Patient91	0.736392	0.190298	0.0161456	0.00952762	0.0175329	0	0	0.0108929	0.00707239	0.0121381
HGSOC.Patient94	0.521452	0.140921	0.0565046	0.125715	0	0	0.0585147	0.0293267	0.0675666		HGSOC.Patient94	0.289554	0.302993	0.142716	0.0471255	0.0892134	0	0	0.047098	0.0295603	0.0517397
HGSOC.Patient96	0.206849	0.330315	0.0877984	0.0955461	0	0	0.132517	0.0627667	0.0842082		HGSOC.Patient96	0.0196206	0.168115	0.379673	0.0835363	0.0899069	0	0	0.125654	0.060367	0.0731272
HGSOC.Patient97	0.578372	0.174816	0.0473759	0.10246	0	0.00667067	0.0276868	0.0202913	0.0423282		HGSOC.Patient97	0.287838	0.352216	0.165663	0.0381121	0.0792912	0	0.00257597	0.0239235	0.0200302	0.0303496
HGSOC.Patient98	0.569493	0.051386	0.0794241	0.174991	0	0	0.0332763	0.00896101	0.0824679		HGSOC.Patient98	0.297593	0.302363	0.0608912	0.0739158	0.159304	0	0	0.033948	0.0107354	0.0612491
Normalfallopian. FT1	0.575812	0.208251	0.0485295	0.0651468	0	0	0.0340811	0.016514	0.0516654		Normalfallopian. FT1	0.0179759	0.558064	0.254119	0.0365719	0.0510115	0	0	0.0247258	0.0175604	0.0399715
Normalfallopian. FT11	0.298308	0.499446	0.0294812	0.0619864	0	0	0.0623075	0	0.0484709		Normalfallopian. FT11	0	0.259316	0.644724	0.0168504	0.0260383	0	0	0.0251896	0.00480489	0.0230772
Normalfallopian. FT13b	0.428287	0.381197	0.0450714	0.070428	0	0	0.0274242	0	0.0475929		Normalfallopian. FT13b	0	0.431038	0.479418	0.0214479	0.0304826	0	0	0.0129209	0.00290653	0.0217855
Normalfallopian. FT15b	0.352616	0.475147	0.0288503	0.0561405	0	0.00928693	0.0404552	0	0.0375046		Normalfallopian. FT15b	0	0.286359	0.629896	0.0170123	0.0255779	0	0.00446296	0.0172695	0	0.0194214
Normalfallopian. FT17b	0.715302	0.0967575	0.0394803	0.0625675	0	0	0.0291087	0.0075664	0.0492173		Normalfallopian. FT17b	0.061653	0.606114	0.14885	0.0385839	0.057969	0	8.66107e-05	0.0266554	0.0138428	0.046246
Normalfallopian. FT18b	0.546976	0.26067	0.0401879	0.0706384	0	0	0.0288357	0	0.0526914		Normalfallopian. FT18b	0.0398704	0.537461	0.303699	0.0253006	0.0409208	0	0	0.0162875	0.00459265	0.0318679
Normalfallopian. FT2	0.612818	0.20601	0.0420247	0.0688371	0	0	0.0288426	0	0.0414673		Normalfallopian. FT2	0	0.597979	0.271992	0.0317771	0.04412	0	0	0.0204584	0.00402129	0.0296522
Normalfallopian. FT2.1	0.410755	0.392909	0.0397466	0.0731367	0	0	0.0323076	0.000168531	0.0509763		Normalfallopian. FT2.1	0.0273435	0.382292	0.496964	0.0195708	0.0304902	0	0	0.0140396	0.00586762	0.0234324
Normalfallopian. FT4	0.377297	0.431066	0.0460333	0.0602426	0	0	0.0403826	0	0.0449785		Normalfallopian. FT4	0	0.379838	0.557018	0.0149746	0.0188097	0	0	0.0120925	0.00284631	0.0144208
Normalfallopian. FT6	0.456045	0.354612	0.0448379	0.0700266	0	0	0.0265362	0	0.047943		Normalfallopian. FT6	0	0.49164	0.424015	0.019768	0.0288005	0	0	0.0115965	0.00385685	0.0203233
Normalfallopian. FT8	0.382317	0.431851	0.0564894	0.0573154	0	0	0.0311723	0	0.0408547		Normalfallopian. FT8	0	0.378001	0.540855	0.0239025	0.0239135	0	0	0.0129005	0.00216202	0.0182655
Normalfallopian. FT9	0.610376	0.238742	0.0374398	0.0602962	0	0	0.0166643	0	0.036482		Normalfallopian. FT9	0	0.6633	0.288244	0.0117584	0.0180039	0	0	0.00557166	0.0019287	0.0111928

## Sheet: Suppl. table 6
Suppl. table S6. Comparison of deconvolution results of cohort GSE133556 performed by 7 protocols
Marked in yellow are cell proportions when a certain protocol gave results which differed by 1 standard deviation (1 SD) from the average for all protocols
Marked in orange are cell proportions when a certain protocol gave results which differed by 2 SD from the average for all protocols
Cell_type	HEpiDISH-OC	MetCIB_AC	MetCIB_BD	MetCIB_ABCD	ARIC_AC	ARIC_BD	ARIC_ABCD		mean	SD	CV
Cancer_cells	29	38	26	33	42	35	39		34.5714	5.26056	0.152165
Epithelial_cells	36	26	35	29	30	31	31		31.1429	3.18158	0.102161
Fibroblasts	19	16	18	18	9	16	13		15.5714	3.24509	0.2084
B_cells	3	2	3	3	3	4	7		3.57143	1.4983	0.419524
CD4T	5	3	4	5	4	4	2		3.85714	0.989743	0.2566
CD8T	0	2	3	3	0	1	1		1.42857	1.17803	0.824621
Eosinophils	0	0	0	0	1	0	1		0.285714	0.451754	1.58114
Monocytes	3	8	5	8	6	6	2		5.42857	2.12852	0.392096
Neutrophils	2	2	3	2	2	1	1		1.85714	0.638877	0.34401
NK_cells	2	2	1	1	3	1	2		1.71429	0.699854	0.408248

## Sheet: Suppl. table 7
Suppl. table S7. Detailed results of a deconvolution for the study cohort, as performed using MethylCIBERSORT_A+B+C+D																Diagnosis if not benign, borderline or HGSOC
Mixture	Cancer	Epi	Fib	B_cell	CD4T	CD8T	Eosino	Mono	Neutro	NK_cells	P-value	Correlation	RMSE
A4.Benign	0	0.232098	0.711525	0.0120733	0.00999092	0	0.00686425	0	0.00524582	0.0222034	0	0.873082	0.505742
C2.Benign	0	0.337021	0.610312	0.00866765	0.010138	0	0	0	0.0133549	0.0205055	0	0.912092	0.434784
F7.Benign	0.0637724	0.635528	0.242712	0.00149793	0.0254348	0	0.000788324	0.0140955	0.00153502	0.0146364	0	0.948435	0.395746
F8.Benign	0	0.281813	0.657863	0.0237732	0.00290099	0	0.00113819	0.00598925	0.00476134	0.0217617	0	0.894632	0.467623
G2.Benign	0	0.355	0.561931	0.0188264	0.0218807	0	0.000933919	0.0231939	0.0103331	0.00790151	0	0.938618	0.378617
G4.Benign	0	0.252924	0.712758	0.00886905	0.0141599	0	0	0.00599679	0.00296304	0.00232876	0	0.928332	0.396675
G5.Benign	0	0.35474	0.555139	0.0289481	0.000257079	0.0174353	0	0.0202151	0.0168131	0.0064527	0	0.921066	0.417343
G7.Benign	0	0.470163	0.380158	0.0309239	0.0327292	0	0	0.0321684	0.0354481	0.0184095	0	0.940861	0.389045
H7.Benign	0.0512013	0.639605	0.140295	0.0123555	0.0287245	0	0	0.0922196	0.00611089	0.0294888	0	0.961809	0.372335
H8.Benign	0.0299235	0.832343	0.0616741	0.00337596	0.0320565	0	0.00149562	0.023263	0	0.0158681	0	0.942925	0.415407
average:	0.0144897	0.439123	0.463437	0.0149311	0.0178273	0.00174353	0.00112203	0.0217142	0.00965653	0.0159556
A1.Borderline	0.375259	0.52589	0.00497199	0.0150979	0.0249821	0	0	0.0131058	0.0147263	0.0259673	0	0.946684	0.491184
C8.Borderline	0.411934	0.497217	0.00227995	0	0.0343017	0	0.00826607	0.0190588	0.00577418	0.0211682	0	0.917175	0.541496
D3.Borderline	0.256219	0.630166	0	0.0104208	0.0270427	0	0	0.0104257	0.0203914	0.0453341	0	0.937809	0.476974
D7.Borderline	0.268345	0.373963	0.290199	0.0144644	0.00983106	0	0	0.0236516	0.00765641	0.0118898	0	0.925395	0.475583
E1.Borderline	0.597362	0.343084	0.00416475	0	0.014732	0	0.00371025	0.0136719	0.00827123	0.0150033	0	0.930567	0.558311
E2.Borderline	0.053641	0.410508	0.33091	0.00851529	0	0.10559	0	0.0732211	0	0.017615	0	0.960809	0.376117
G3.Borderline	0.392652	0.347204	0.0871239	0.0174922	0.00953898	0.0335535	0.0107723	0.0550781	0.0353798	0.0112044	0	0.907465	0.545738
average:	0.336488	0.446862	0.102807	0.00942721	0.0172041	0.0198776	0.0032498	0.0297447	0.0131713	0.0211689
A2.HGSOC	0.644839	0.196005	0.0447589	0	0.0234473	0.00469861	0	0.0349798	0.0289183	0.022353	0	0.882109	0.619468
A3.HGSOC	0.480307	0.351051	0.03679	0	0.0403908	0.0155505	0	0.038958	0.0195126	0.0174409	0	0.926769	0.541479
A5.HGSOC	0.519386	0.130055	0.0399996	0	0.0443122	0	0.0129377	0.0865519	0.125921	0.0408354	0	0.886259	0.596148
A6.HGSOC	0.813103	0.122799	0.0195695	0	0.0188624	0	0.00225979	0.019066	0.0043395	0	0	0.912286	0.618819
A7.HGSOC	0.290982	0.0571906	0.139342	0.186806	0.00990126	0.19748	0	0.118297	0	0	0	0.900656	0.57186
A8.HGSOC	0.685617	0.116549	0.0796159	0.00842556	0	0.0400202	0	0.0530487	0.00521441	0.011509	0	0.894572	0.612112
C1.HGSOC	0.756055	0.122529	0.0623632	0.0189254	0	0.0277872	0.00234925	0.000777232	0.00921425	0	0	0.825738	0.704895
C3.HGSOC	0.587584	0.0814145	0.0696688	0.000806979	0.0876662	0.0721422	0	0.0776909	0	0.0230265	0	0.931504	0.575798
C4.HGSOC	0.691901	0.163104	0.043258	0	0.0314321	0.00996994	0	0.0386511	0.0101447	0.01154	0	0.895782	0.614968
C5.HGSOC	0.427974	0.39021	0.116067	0	0.0164699	0	0.005496	0.0174124	0.0122129	0.0141592	0	0.92619	0.520632
C6.HGSOC	0.695103	0.176254	0.0556787	0.00771752	0.0108814	0	0	0.0204631	0.0221138	0.0117885	0	0.922975	0.579785
C7.HGSOC	0.72787	0.0404274	0.0751588	0.000129729	0.0327977	0.0445325	0.00668253	0.0485561	0.0143266	0.00951814	0	0.858558	0.657976
D1.HGSOC	0.478979	0.0742707	0.0515153	0.113721	0.0802208	0.113523	0	0.0486879	0.0194668	0.0196155	0	0.895822	0.611807
D2.HGSOC	0.572615	0.293462	0.040975	0.0162054	0.0336774	0	0	0.018286	0.0129207	0.0118593	0	0.86645	0.63258
D4.HGSOC	0.602149	0.280805	0.0505866	0.0326225	0	0.0238563	0	0	0.00998038	0	0	0.780507	0.732524
D5.HGSOC	0.497245	0.418367	0.0111517	0.00736917	0.0442758	0	0.0166968	0.00160998	0	0.00328414	0	0.836819	0.66002
D6.HGSOC	0.716559	0.104145	0.0407788	0	0.0476133	0	0.00133046	0.0586201	0.009953	0.0210001	0	0.906542	0.606329
D8.HGSOC	0.629095	0.106204	0.119504	0.00678455	0.0117063	0.0156643	0.0126654	0.0657172	0.0149071	0.0177526	0	0.863555	0.631249
E3.HGSOC	0.171742	0.169064	0.0171315	0	0	0	0	0.0650173	0.577045	0	0	0.94556	0.416566
E5.HGSOC	0.427068	0.157989	0.0327704	0.0090548	0.060435	0.0502018	0.00115024	0.246522	0	0.0148093	0	0.932812	0.539791
E6.HGSOC	0.746716	0.106942	0.0667175	0.00648375	0.0299885	0	0.00269472	0.0330659	0.00283842	0.00455339	0	0.895262	0.623673
G8.HGSOC	0.535563	0.317382	0.0265948	0.0201785	0.0274124	0	0	0.040751	0.0119154	0.0202028	0	0.885399	0.603328
H1.HGSOC	0.17229	0.374064	0.344022	0.0208668	0.0294858	0	0	0.0321784	0.00985366	0.0172391	0	0.921348	0.461714
H4.HGSOC	0.58072	0.170256	0.057379	0.00526221	0.0468694	0.024936	0	0.0802418	0.022187	0.0121481	0	0.930331	0.55978
H5.HGSOC	0.443037	0.250901	0.125047	0.0207556	0.0299194	0.0463508	0.00105996	0.0618685	0.00171092	0.0193502	0	0.926783	0.536937
H6.HGSOC	0.862029	0	0.105494	0	0	0.0166504	0.00453663	0.0025128	0.0087769	0	0	0.816893	0.72427
I1.HGSOC	0.662749	0.167421	0.0341873	0.023453	0.0219229	0.000286325	0	0.0857681	0	0.00421325	0	0.918914	0.58299
I2.HGSOC	0.862783	0.0335185	0.0183977	0.0158501	0	0.0391479	0	0.0277454	0.00255772	0	0	0.905628	0.634724
I3.HGSOC	0.619122	0.276597	0.0351233	0.0106751	0	0.0291987	0.00264922	0.0226994	0.00393527	0	0	0.852956	0.655612
I4.HGSOC	0.536085	0.232646	0.0815454	0.00583571	0.0351049	0	0	0.0302609	0.0503933	0.0281286	0	0.934137	0.53838
I5.HGSOC	0.464195	0.253465	0.0356464	0	0.0227347	0.0258612	0	0.0916281	0.0780383	0.0284307	0	0.895407	0.576333
I6.HGSOC	0.646379	0.0637688	0.0161562	0.00816415	0.0524837	0	0.0105647	0.150647	0.0301113	0.0217251	0	0.947848	0.551261
J1.HGSOC	0.875597	0.0513694	0.0174081	0	0.0220861	0	0.0065642	0	0.0194632	0.00751242	0	0.872199	0.672263					0.17
J2.HGSOC	0.816972	0.0233204	0.0328887	0.0225788	0.00479949	0.054946	0.00922278	0.0244741	0.0107981	0	0	0.898587	0.63444
J3.HGSOC	0.59549	0.202687	0.0942954	0.00695441	0	0.0135669	0.00725553	0.0680773	0	0.0116733	0	0.943035	0.532751
J4.HGSOC	0.776636	0.0807313	0.00903524	0	0.0242417	0.0131951	0	0.0224466	0.0594268	0.0142874	0	0.930382	0.584992
J5.HGSOC	0.404761	0.0879284	0.023061	0.144106	0.0663171	0.201134	0	0.0726927	0	0	0	0.921827	0.575077
average:	0.595062	0.168781	0.0613428	0.0194522	0.0272285	0.0292081	0.002868	0.0515127	0.032654	0.0118907
F2.OC_other	0.706649	0.0760188	0.135779	0.0381758	0	0.00971572	0	0.00769721	0.0229363	0.00302789	0	0.821204	0.693272			Carcinosarcoma
F3.OC_other	0.660196	0.15801	0.122494	0.00350992	0.013179	0.00234561	0	0.0222576	0.00987866	0.00813044	0	0.912938	0.581907			Carcinosarcoma
H2.OC_other	0.27461	0.621141	0.0391243	0	0	0.0167342	0	0	0.0332118	0.0151786	0	0.859386	0.591622			Carcinosarcoma
I7.OC_other	0.825428	0.0397132	0.0798799	0	0.014529	0	0.0148209	0.0216018	0	0.00402751	0	0.869734	0.661717			Clear cell carcinoma
I8.OC_other	0.862621	0.0452426	0.00336292	0.00503225	0.0301499	0	0	0.0193346	0.0213593	0.0128973	0	0.915655	0.620873			Clear cell carcinoma
J6.OC_other	0.597696	0.195227	0.127104	0.0095921	0.0149916	0	0	0.024855	0.0209986	0.00953584	0	0.926534	0.55262			Clear cell carcinoma
J7.OC_other	0.72151	0.139834	0.0595438	0.00715595	0.021885	0	0	0.0132498	0.0219845	0.0148373	0	0.86923	0.648022			Clear cell carcinoma
J8.OC_other	0.927703	0.00243565	0.014927	0	0.0145715	0	0	0.00464676	0.0194505	0.016266	0	0.889894	0.659365			Clear cell carcinoma
average:	0.697052	0.159703	0.0727768	0.00793325	0.0136632	0.00359944	0.00185262	0.0142053	0.0187275	0.0104876
E4.not_OC	0.462775	0.404603	0.0304495	0	0.0156748	0	0.0106093	0.0264911	0.0116773	0.0377206	0	0.801122	0.683463			Goblet cell adenocarcinoma (Appendix)
E7.not_OC	0.928635	0.015429	0	0	0.0194759	0	0.00685109	0.00717458	0.00786593	0.0145687	0	0.919687	0.628266			Cervix cancer
E8.not_OC	0.415119	0.150043	0.0373947	0	0.0228505	0.126941	0	0.0641433	0.157999	0.0255094	0	0.871615	0.61118			Germinal cell tumor		???
F1.not_OC	0.873856	0.0613274	0.010285	0	0.0217622	0	0.00529336	0.0120713	0.00359763	0.0118069	0	0.927424	0.610826			Corpus uteri
F4.not_OC	0.947874	0.00211756	0.00908084	0	0.0183376	0	0.0126608	0	0	0.00992882	0	0.840259	0.721192			Metastasis from colon
F5.not_OC	0.213099	0.140981	0.303954	0.0417118	0.0441391	0.0111007	0.0487339	0.121275	0.0453814	0.0296251	0	0.927458	0.497277			Corpus uteri
F6.not_OC	0.124747	0.217388	0.159981	0.0470596	0.0454657	0.156831	0.104579	0.132159	0	0.0117893	0	0.904762	0.533227			Corpus uteri
H3.not_OC	0.397611	0.181351	0.133016	0	0.0276026	0.0281579	0.00375858	0.0740932	0.126745	0.0276652	0	0.900352	0.561139			Unknown primary tumor
average:	0.545464	0.146655	0.0855201	0.0110964	0.0269135	0.0403789	0.0240608	0.054676	0.0441584	0.0210768

## Sheet: Suppl. table 8
Suppl. table S8. Validation of the MethylCIBERSORT_A+B+C+D method in the external cohorts
GSE51820
	No. of samples	Mean content of each cell type										Histology
		Cancer	Epi	Fib	B_cell	CD4T	CD8T	Eosino	Mono	Neutro	NK_cells
	n = 13	0.425975	0.145291	0.197469	0.0223228	0.0296415	0.0271363	8.22629e-05	0.0931911	0.0477833	0.0111091	clear cell
	n = 11	0.437532	0.253674	0.15596	0.0101822	0.0292263	0.0221388	0.000181005	0.0595922	0.0177954	0.0137186	endometrioid
	n = 4	0.0791243	0.398471	0.455108	0	0.0192719	0.00883132	0.00170321	0.0295826	0.00244416	0.00546384	fallopian tube epithelium
	n = 8	0.345949	0.279105	0.145602	0.00249257	0.0283386	0.0169608	0.0095679	0.0855983	0.0761835	0.0102028	mucinous
	n = 1	0.0243241	0.000991647	0	0.0443377	0.195728	0.0929999	0	0.0829633	0.519594	0.0390605	normal lymphocyte DNA
	n = 4	0.0114612	0.465992	0.374802	0.00457524	0.0173915	0.0126151	0.00294197	0.0504583	0.0542531	0.00550919	ovarian surface epithelium
	n = 53	0.3964	0.21123	0.145509	0.0308682	0.0374958	0.0470067	0.000286573	0.106535	0.0134548	0.0112139	serous
	n = 1	0.586018	0	0.0750411	0	0	0.199847	0	0.0600348	0.0790581	0	universally methylated DNA
	n = 1	0.0517179	0.0359017	0.0108526	0	0.165329	0.126907	0.0233726	0.0997473	0.452722	0.0334502	universally methylated DNA mixed 1:1 with normal lymphocyte DNA
GSE155760
	No. of samples	Mean content of each cell type										Histology
		Cancer	Epi	Fib	B_cell	CD4T	CD8T	Eosino	Mono	Neutro	NK_cells
	n = 12	0	0.16453	0.684683	0.0227943	0.0409785	0.02879	0.00420621	0.035676	0.00369413	0.0146474	cervical mucosa from cancer-free normal control
	n = 23	0.448342	0.164575	0.199151	0.0253124	0.0486697	0.0271862	0.000910364	0.0374068	0.0227118	0.0257343	endometrial endometrioid carcinoma	in 1 / 23 no cancer detected
	n = 13	0.0245977	0.15654	0.743769	0.00754022	0.024874	0.00335087	0.0035308	0.0143165	0.00465943	0.0168218	endometrial mucosa from cancer-free normal control
	n = 11	0	0.193188	0.670164	0.0175239	0.0448552	0.00326758	0.00173504	0.0370416	0.0195395	0.0126856	fallopian tube mucosa from cancer-free normal control
	n = 23	0.694326	0.181707	0.0527306	0.00234889	0.0115352	0.0113771	0.00169761	0.0209933	0.0166172	0.0066667	high-grade serous ovarian carcinoma
	n = 4	0.548546	0.258694	0.0690212	0.0227366	0.0321279	0.0177082	0.00226143	0.0368871	0.00653493	0.00548307	poorly differentiated ovarian tumor
	n = 10	0.535593	0.145869	0.0953391	0.021319	0.0329519	0.0244704	0.000916715	0.0453981	0.0833642	0.014779	uterine serous carcinoma
GSE72021
	No. of samples	Mean content of each cell type										Histology
		Cancer	Epi	Fib	B_cell	CD4T	CD8T	Eosino	Mono	Neutro	NK_cells
	n = 14	0.444355	0.269225	0.104619	0.0221019	0.0397834	0.00421732	0.0010848	0.0617671	0.0270981	0.0257479	clear cell
	n = 18	0.458429	0.233453	0.0943902	0.024974	0.043593	0.0244662	0.00037711	0.0622319	0.0370839	0.0210021	endometrioid	in 1 / 18 no cancer detected
	n = 9	0.41227	0.258764	0.08747	0.0202706	0.0571101	0.00402166	0.000581861	0.0533636	0.0771874	0.0289608	mucinous
	n = 171	0.34873	0.300246	0.121244	0.0290444	0.045453	0.0227351	0.00188588	0.078818	0.0273333	0.0245102	serous	in 14 /171 no cancer detected
	n = 9	0.282472	0.275842	0.106775	0.0493112	0.0454783	0.0495945	0.00201915	0.0909779	0.0712199	0.0263096	undifferentiated	in 1 / 9 no cancer detected
GSE168930
	No. of samples	Mean content of each cell type										Histology
		Cancer	Epi	Fib	B_cell	CD4T	CD8T	Eosino	Mono	Neutro	NK_cells
	n = 25	0.410868	0.176652	0.200269	0.0319793	0.0154632	0.0421743	0.00174765	0.0649876	0.0442679	0.0115905	clear cell
	n = 20	0.349805	0.216886	0.252446	0.0221064	0.0389509	0.0184321	0.00176725	0.0479065	0.033087	0.0186124	endometrioid
	n = 1	0.236194	0.229829	0.295455	0.0772791	0.0086298	0.0801061	0	0.0662715	0	0.00623496	mixed clear cell and endometrioid
	n = 1	0.248193	0.178536	0.481006	0.0250394	0	0.00204725	0	0.0414314	0.0183662	0.00538115	mixed clear cell and serous
	n = 1	0.30901	0.0805332	0.0368156	0.0115494	0.000216127	0	0	0.0373768	0.524499	0	mixed endoemtrioid and serous
	n = 1	0.293442	0.275717	0.172534	0.0588237	0.0507322	0	0	0.148751	0	0	mixed endometrioid
	n = 1	0.567008	0.170784	0.0632345	0.0249539	0	0.0508416	0	0.0468703	0.0623142	0.0139938	mixed endometrioid and clear cell
	n = 1	0.338124	0.113447	0.123768	0.000378179	0.00562559	0.00856443	0	0.0768929	0.32689	0.00631054	mixed endometrioid and serous
	n = 1	0.416023	0.137516	0.0736172	0.0137724	0	0.0201122	0	0.0752131	0.230463	0.0332825	mixed mucinous and serous
	n = 3	0.59964	0.149924	0.116546	0.0145553	0.0104558	0.0239155	0	0.0546912	0.027033	0.00323874	mixed serous endometrioid
	n = 11	0.356171	0.164224	0.252139	0.046748	0.0197057	0.0546014	0.00270804	0.0855569	0.00886455	0.00928032	mucinous
	n = 1	0.491717	0.066036	0.0517017	0.145507	0.0461101	0.0855789	0	0.104107	0	0.00924268	seromucinous
	n = 1	0.0587719	0.292571	0.510485	0.024883	0.00714374	0.032053	0	0.0544902	0.0125482	0.00705392	seromucinous borderline tumour with a small focus of clear cell carcinoma and another focus of mixed endoemtrioid and mucinous tumour
	n = 42	0.399723	0.230576	0.143682	0.0379011	0.0275605	0.0438636	0.00119997	0.0875171	0.0180704	0.00990637	serous
